# Supplementary material for: Multi-omics resources for targeted agronomic improvement of pigmented rice
Source: Nat Food. 2023 May 11;4(5):366–71. doi: 10.1038/s43016-023-00742-9 (PMC10208962; doi:10.1038/s43016-023-00742-9)
Supplement: Supplementary file 3 — Functional annotation of the predicted genes. [file 43016_2023_742_MOESM3_ESM.xlsx]

## Sheet: Cempo Ireng
#Genes	Biological process	#Genes	Molecular function	#Genes	Cellular component
3	abscission	5	oxygen binding	8	external encapsulating structure
3	fruit ripening	15	signaling receptor binding	9	lysosome
8	cell-cell signaling	50	chromatin binding	17	plastid
17	cell growth	64	transcription regulator activity	33	cell wall
20	circadian rhythm	66	molecular_function	39	nuclear envelope
23	biological_process	85	cytoskeletal motor activity	39	vacuole
23	cell death	94	signaling receptor activity	43	peroxisome
24	embryo development	101	translation factor activity, RNA binding	48	endosome
37	tropism	184	lipid binding	48	nucleolus
39	regulation of gene expression, epigenetic	388	enzyme regulator activity	93	nucleoplasm
53	growth	397	carbohydrate binding	103	thylakoid
60	regulation of molecular function	398	structural molecule activity	135	cytoskeleton
71	flower development	533	nuclease activity	153	cytosol
72	cellular homeostasis	861	RNA binding	203	Golgi apparatus
77	secondary metabolic process	920	DNA-binding transcription factor activity	206	chloroplast
90	post-embryonic development	1176	transporter activity	219	intracellular anatomical structure
96	cell differentiation	1479	nucleic acid binding	239	cellular_component
109	photosynthesis	1753	DNA binding	246	mitochondrion
110	response to light stimulus	1824	kinase activity	272	plasma membrane
112	reproduction	2112	binding	307	endoplasmic reticulum
117	anatomical structure development	2434	transferase activity	349	extracellular region
121	pollination	2756	hydrolase activity	362	ribosome
130	cell communication	3051	catalytic activity	630	cytoplasm
134	response to abiotic stimulus	3546	nucleotide binding	1168	nucleus
135	response to biotic stimulus	4498	protein binding	4623	membrane
150	response to external stimulus
158	multicellular organism development
209	generation of precursor metabolites and energy
235	cell cycle
339	response to endogenous stimulus
479	translation
531	response to chemical
546	metabolic process
636	lipid metabolic process
640	signal transduction
793	catabolic process
799	DNA metabolic process
821	carbohydrate metabolic process
860	protein metabolic process
991	cellular component organization
1411	response to stress
1869	transport
2534	nucleobase-containing compound metabolic process
2607	cellular protein modification process
3014	biosynthetic process
3456	cellular process

## Sheet: Pulut Hitam-2
#Genes	Biological process	#Genes	Molecular function	#Genes	Cellular component
2	fruit ripening	6	oxygen binding	6	external encapsulating structure
3	abscission	17	signaling receptor binding	8	lysosome
9	cell-cell signaling	50	chromatin binding	18	plastid
17	cell growth	66	molecular_function	35	cell wall
17	circadian rhythm	66	transcription regulator activity	39	vacuole
20	biological_process	84	cytoskeletal motor activity	40	nuclear envelope
23	cell death	95	signaling receptor activity	44	peroxisome
25	embryo development	105	translation factor activity, RNA binding	47	endosome
37	tropism	184	lipid binding	49	nucleolus
38	regulation of gene expression, epigenetic	376	enzyme regulator activity	97	nucleoplasm
52	growth	388	structural molecule activity	105	thylakoid
52	regulation of molecular function	395	carbohydrate binding	139	cytoskeleton
74	cellular homeostasis	522	nuclease activity	158	cytosol
75	flower development	856	RNA binding	201	chloroplast
80	secondary metabolic process	921	DNA-binding transcription factor activity	204	Golgi apparatus
92	post-embryonic development	1177	transporter activity	218	intracellular anatomical structure
97	cell differentiation	1258	nucleic acid binding	237	cellular_component
102	anatomical structure development	1737	DNA binding	250	mitochondrion
109	photosynthesis	1842	kinase activity	273	plasma membrane
110	response to light stimulus	2112	binding	304	endoplasmic reticulum
114	pollination	2456	transferase activity	353	ribosome
114	reproduction	2729	hydrolase activity	357	extracellular region
125	cell communication	3013	catalytic activity	630	cytoplasm
132	response to biotic stimulus	3539	nucleotide binding	1158	nucleus
133	response to abiotic stimulus	4504	protein binding	4662	membrane
148	response to external stimulus
156	multicellular organism development
205	generation of precursor metabolites and energy
236	cell cycle
339	response to endogenous stimulus
477	translation
531	response to chemical
549	metabolic process
641	lipid metabolic process
653	signal transduction
732	DNA metabolic process
806	catabolic process
828	carbohydrate metabolic process
831	protein metabolic process
1013	cellular component organization
1404	response to stress
1858	transport
2534	nucleobase-containing compound metabolic process
2626	cellular protein modification process
3001	biosynthetic process
3463	cellular process

## Sheet: Balatinaw
#Genes	Biological process	#Genes	Molecular function	#Genes	Cellular component
1	'de novo' L-methionine biosynthetic process	1	1,4-dihydroxy-2-naphthoyl-CoA synthase activity	1	AP-4 adaptor complex
1	3-keto-sphinganine metabolic process	1	1-(5-phosphoribosyl)-5-[(5-phosphoribosylamino)methylideneamino]imidazole-4-carboxamide isomerase activity	1	CAAX-protein geranylgeranyltransferase complex
1	D-ribose metabolic process	1	18S rRNA aminocarboxypropyltransferase activity	1	EMC complex
1	DNA biosynthetic process	1	2,3-bisphosphoglycerate-independent phosphoglycerate mutase activity	1	GARP complex
1	DNA catabolic process, endonucleolytic	1	2,4-dienoyl-CoA reductase (NADPH) activity	1	Golgi membrane
1	DNA duplex unwinding	1	2-C-methyl-D-erythritol 4-phosphate cytidylyltransferase activity	1	H4/H2A histone acetyltransferase complex
1	DNA integration	1	2-amino-4-hydroxy-6-hydroxymethyldihydropteridine diphosphokinase activity	1	Ino80 complex
1	DNA ligation involved in DNA repair	1	2-octaprenyl-6-methoxyphenol hydroxylase activity	1	MICOS complex
1	DNA replication, Okazaki fragment processing	1	2-phytyl-1,4-naphthoquinone methyltransferase activity	1	Prp19 complex
1	GMP biosynthetic process	1	2-polyprenyl-6-methoxy-1,4-benzoquinone methyltransferase activity	1	RNA polymerase I core factor complex
1	Group II intron splicing	1	2-succinyl-5-enolpyruvyl-6-hydroxy-3-cyclohexene-1-carboxylic-acid synthase activity	1	Rad51B-Rad51C-Rad51D-XRCC2 complex
1	IMP biosynthetic process	1	2-succinyl-6-hydroxy-2,4-cyclohexadiene-1-carboxylate synthase activity	1	SAGA complex
1	L-arabinose metabolic process	1	3'-5'-exodeoxyribonuclease activity	1	SLIK (SAGA-like) complex
1	N-terminal peptidyl-methionine acetylation	1	3-dehydrosphinganine reductase activity	1	SOSS complex
1	RNA polymerase I preinitiation complex assembly	1	3-deoxy-8-phosphooctulonate synthase activity	1	U1 snRNP
1	RNA polymerase II preinitiation complex assembly	1	3-hydroxyisobutyrate dehydrogenase activity	1	U12-type spliceosomal complex
1	[2Fe-2S] cluster assembly	1	3-isopropylmalate dehydratase activity	1	U2-type post-mRNA release spliceosomal complex
1	allantoin catabolic process	1	3-isopropylmalate dehydrogenase activity	1	beta-galactosidase complex
1	alternative mRNA splicing, via spliceosome	1	3-oxoacyl-[acyl-carrier-protein] reductase (NADPH) activity	1	chromosome, telomeric region
1	amino acid transport	1	3-oxoacyl-[acyl-carrier-protein] synthase activity	1	delta DNA polymerase complex
1	anther wall tapetum development	1	3-phosphoshikimate 1-carboxyvinyltransferase activity	1	elongin complex
1	arginine biosynthetic process via ornithine	1	4-alpha-glucanotransferase activity	1	endoplasmic reticulum-Golgi intermediate compartment
1	arginyl-tRNA aminoacylation	1	4-amino-4-deoxychorismate lyase activity	1	external encapsulating structure
1	base-excision repair, AP site formation	1	4-hydroxy-3-methylbut-2-en-1-yl diphosphate synthase activity	1	gamma-tubulin complex
1	carbohydrate phosphorylation	1	4-hydroxyphenylpyruvate dioxygenase activity	1	glutamyl-tRNA(Gln) amidotransferase complex
1	cell division	1	5'-3' DNA helicase activity	1	glycosylphosphatidylinositol-N-acetylglucosaminyltransferase (GPI-GnT) complex
1	cellular amino acid biosynthetic process	1	5'-3' exodeoxyribonuclease activity	1	integral component of endoplasmic reticulum membrane
1	cellular biosynthetic process	1	5'-flap endonuclease activity	1	mRNA cleavage factor complex
1	cellulose catabolic process	1	5-amino-6-(5-phosphoribosylamino)uracil reductase activity	1	microtubule
1	chromatin organization	1	ADP binding	1	mitochondrial respiratory chain complex I
1	chromosome organization	1	ATPase binding	1	mitochondrial respiratory chain complex III
1	chromosome separation	1	CDP-diacylglycerol-glycerol-3-phosphate 3-phosphatidyltransferase activity	1	mitochondrial ribosome
1	conversion of methionyl-tRNA to N-formyl-methionyl-tRNA	1	DNA ligase (ATP) activity	1	photosystem II reaction center
1	cysteine metabolic process	1	DNA replication origin binding	1	plastid-encoded plastid RNA polymerase complex
1	cytidine to uridine editing	1	GDP-Man:Man1GlcNAc2-PP-Dol alpha-1,3-mannosyltransferase activity	1	protein farnesyltransferase complex
1	cytoplasmic microtubule organization	1	GDP-Man:Man3GlcNAc2-PP-Dol alpha-1,2-mannosyltransferase activity	1	proton-transporting ATP synthase complex, catalytic core F(1)
1	deadenylation-dependent decapping of nuclear-transcribed mRNA	1	GMP synthase (glutamine-hydrolyzing) activity	1	ribonuclease MRP complex
1	endoplasmic reticulum unfolded protein response	1	GPI-anchor transamidase activity	1	signal peptidase complex
1	error-prone translesion synthesis	1	GTPase activator activity	1	signal recognition particle receptor complex
1	fatty acid catabolic process	1	Glc3Man9GlcNAc2 oligosaccharide glucosidase activity	1	small nuclear ribonucleoprotein complex
1	flavonoid biosynthetic process	1	IMP cyclohydrolase activity	1	transcription factor TFIIH core complex
1	folic acid biosynthetic process	1	IMP dehydrogenase activity	1	transcription factor TFIIK complex
1	formation of translation preinitiation complex	1	L-aspartate oxidase activity	1	tricarboxylic acid cycle enzyme complex
1	fumarate metabolic process	1	L-galactose dehydrogenase activity	1	ubiquitin ligase complex
1	galactose catabolic process via UDP-galactose	1	Lys48-specific deubiquitinase activity	1	urease complex
1	galactose metabolic process	1	MAP kinase activity	1	zeta DNA polymerase complex
1	gamma-aminobutyric acid catabolic process	1	Mo-molybdopterin cofactor sulfurase activity	2	AP-1 adaptor complex
1	glycerophospholipid metabolic process	1	N-acetyl-gamma-glutamyl-phosphate reductase activity	2	AP-2 adaptor complex
1	glyoxylate cycle	1	N-carbamoylputrescine amidase activity	2	AP-3 adaptor complex
1	heme A biosynthetic process	1	N6-(1,2-dicarboxyethyl)AMP AMP-lyase (fumarate-forming) activity	2	Ku70:Ku80 complex
1	heme biosynthetic process	1	N6-threonylcarbomyladenosine methylthiotransferase activity	2	MCM complex
1	heterochromatin assembly	1	NAD(P)H oxidase H2O2-forming activity	2	Mpp10 complex
1	histidyl-tRNA aminoacylation	1	NAD+ synthase (glutamine-hydrolyzing) activity	2	Mre11 complex
1	histone H3-K36 methylation	1	NAD-dependent protein deacetylase activity	2	Ndc80 complex
1	histone acetylation	1	O-phospho-L-serine:2-oxoglutarate aminotransferase activity	2	RNA polymerase complex
1	interstrand cross-link repair	1	RNA polymerase I core promoter sequence-specific DNA binding	2	TRAMP complex
1	isoleucine biosynthetic process	1	RNA polymerase II CTD heptapeptide repeat kinase activity	2	cellulose synthase complex
1	jasmonic acid biosynthetic process	1	RNA polymerase II activity	2	chaperonin-containing T-complex
1	late endosome to vacuole transport	1	RNA polymerase II general transcription initiation factor activity	2	chromosome, centromeric region
1	lipid glycosylation	1	RNA polymerase binding	2	clathrin adaptor complex
1	mRNA export from nucleus	1	Rab geranylgeranyltransferase activity	2	clathrin complex
1	macroautophagy	1	UDP-N-acetylglucosamine-dolichyl-phosphate N-acetylglucosaminephosphotransferase activity	2	cohesin complex
1	mature ribosome assembly	1	UDP-glucose:hexose-1-phosphate uridylyltransferase activity	2	exon-exon junction complex
1	meiotic DNA double-strand break formation	1	UMP kinase activity	2	mismatch repair complex
1	mitochondrial electron transport, ubiquinol to cytochrome c	1	[acyl-carrier-protein] S-malonyltransferase activity	2	mitochondrial inner membrane peptidase complex
1	mitotic DNA replication initiation	1	acid-amino acid ligase activity	2	mitochondrial proton-transporting ATP synthase complex, catalytic sector F(1)
1	mitotic cell cycle checkpoint signaling	1	acireductone synthase activity	2	mitochondrial respiratory chain complex II, succinate dehydrogenase complex (ubiquinone)
1	mitotic chromosome condensation	1	acyltransferase, acyl groups converted into alkyl on transfer	2	molybdopterin synthase complex
1	negative regulation of DNA helicase activity	1	aldehyde-lyase activity	2	myosin complex
1	negative regulation of flower development	1	aldose-6-phosphate reductase (NADPH) activity	2	nuclear cap binding complex
1	negative regulation of transcription, DNA-templated	1	alkylbase DNA N-glycosylase activity	2	photosystem
1	nitrogen compound metabolic process	1	allantoinase activity	2	plant-type vacuole membrane
1	nuclear-transcribed mRNA catabolic process	1	allene-oxide cyclase activity	2	proteasome core complex, beta-subunit complex
1	nuclear-transcribed mRNA catabolic process, exonucleolytic, 3'-5'	1	alpha,alpha-trehalase activity	2	proton-transporting ATP synthase complex, coupling factor F(o)
1	nucleoside metabolic process	1	alpha,alpha-trehalose-phosphate synthase (UDP-forming) activity	2	ribonuclease P complex
1	oligosaccharide metabolic process	1	alpha-L-arabinofuranosidase activity	2	signal recognition particle, endoplasmic reticulum targeting
1	oligosaccharide-lipid intermediate biosynthetic process	1	alpha-tubulin binding	2	sno(s)RNA-containing ribonucleoprotein complex
1	one-carbon metabolic process	1	amino-acid racemase activity	2	succinate dehydrogenase complex
1	ornithine metabolic process	1	aminopeptidase activity	2	thylakoid membrane
1	peptidyl-arginine methylation	1	anthranilate phosphoribosyltransferase activity	2	transcription factor TFIID complex
1	peptidyl-diphthamide biosynthetic process from peptidyl-histidine	1	arginine-tRNA ligase activity	2	transcription factor TFIIF complex
1	photosynthesis, light reaction	1	argininosuccinate lyase activity	2	vacuolar proton-transporting V-type ATPase, V0 domain
1	photosynthetic electron transport in photosystem I	1	aspartate carbamoyltransferase activity	3	Atg1/ULK1 kinase complex
1	photosystem II assembly	1	aspartate-semialdehyde dehydrogenase activity	3	CCR4-NOT complex
1	phragmoplast assembly	1	beta-galactosidase activity	3	Piccolo NuA4 histone acetyltransferase complex
1	plant-type secondary cell wall biogenesis	1	beta-glucosidase activity	3	RNA polymerase II, core complex
1	polyamine biosynthetic process	1	biotin synthase activity	3	Smc5-Smc6 complex
1	positive regulation of DNA-templated transcription, elongation	1	carbon-nitrogen ligase activity, with glutamine as amido-N-donor	3	U2AF complex
1	positive regulation of red or far-red light signaling pathway	1	carotene 7,8-desaturase activity	3	U4/U6 x U5 tri-snRNP complex
1	positive regulation of transcription elongation from RNA polymerase II promoter	1	carotenoid isomerase activity	3	clathrin coat of coated pit
1	prenylcysteine catabolic process	1	cation transmembrane transporter activity	3	clathrin coat of trans-Golgi network vesicle
1	protein demethylation	1	chalcone isomerase activity	3	endoplasmic reticulum membrane
1	protein farnesylation	1	chlorophyll synthetase activity	3	epsilon DNA polymerase complex
1	protein glycosylation	1	chlorophyllide a oxygenase [overall] activity	3	heterotrimeric G-protein complex
1	protein methylation	1	cobalt ion binding	3	intracellular membrane-bounded organelle
1	protein targeting to vacuole	1	coproporphyrinogen oxidase activity	3	katanin complex
1	protein-containing complex disassembly	1	crossover junction endodeoxyribonuclease activity	3	mitochondrial respiratory chain complex IV
1	purine nucleobase transport	1	cystathionine beta-lyase activity	3	proton-transporting V-type ATPase, V1 domain
1	pyrimidine nucleobase biosynthetic process	1	cytochrome-c oxidase activity	3	pyruvate dehydrogenase complex
1	rRNA (guanine-N7)-methylation	1	dethiobiotin synthase activity	4	COPII vesicle coat
1	rRNA catabolic process	1	diaminopimelate decarboxylase activity	4	GPI-anchor transamidase complex
1	rRNA methylation	1	dihydroorotase activity	4	RNA polymerase III complex
1	regulation of cell shape	1	dihydroorotate dehydrogenase activity	4	mitochondrial inner membrane
1	regulation of microtubule-based process	1	dihydropteroate synthase activity	4	oxoglutarate dehydrogenase complex
1	regulation of translational initiation	1	dihydroxy-acid dehydratase activity	4	photosystem I reaction center
1	respiratory electron transport chain	1	diphthine synthase activity	4	photosystem II
1	ribosomal large subunit export from nucleus	1	dolichyl pyrophosphate Glc1Man9GlcNAc2 alpha-1,3-glucosyltransferase activity	5	nucleosome
1	ribosomal small subunit export from nucleus	1	dolichyl pyrophosphate Man9GlcNAc2 alpha-1,3-glucosyltransferase activity	5	photosystem I
1	ribosome biogenesis	1	double-stranded RNA binding	6	Arp2/3 protein complex
1	root development	1	endodeoxyribonuclease activity	6	glycerol-3-phosphate dehydrogenase complex
1	shikimate metabolic process	1	endoribonuclease activity	6	integral component of plasma membrane
1	sphingolipid metabolic process	1	endoribonuclease activity, producing 5'-phosphomonoesters	6	microtubule organizing center
1	spliceosomal complex assembly	1	enoyl-[acyl-carrier-protein] reductase (NADH) activity	6	proton-transporting V-type ATPase, V0 domain
1	spliceosomal complex disassembly	1	formyltetrahydrofolate deformylase activity	6	spindle pole
1	starch biosynthetic process	1	fumarate hydratase activity	6	transcription regulator complex
1	starch catabolic process	1	fumarylacetoacetase activity	7	COPI vesicle coat
1	steroid metabolic process	1	galactokinase activity	7	extracellular matrix
1	subtelomeric heterochromatin assembly	1	glutamate synthase activity	7	lysosome
1	sulfate reduction	1	glutamate-1-semialdehyde 2,1-aminomutase activity	8	spliceosomal complex
1	systemic acquired resistance	1	glutaminyl-tRNA synthase (glutamine-hydrolyzing) activity	9	chromosome
1	tRNA 3'-trailer cleavage	1	glycerol kinase activity	9	mitochondrial outer membrane
1	tRNA methylthiolation	1	glycerol-3-phosphate O-acyltransferase activity	10	cytosolic large ribosomal subunit
1	tRNA pseudouridine synthesis	1	glycerol-3-phosphate dehydrogenase (quinone) activity	10	large ribosomal subunit
1	tRNA wobble adenosine to inosine editing	1	guanyl-nucleotide exchange factor activity	11	1,3-beta-D-glucan synthase complex
1	tRNA wobble uridine modification	1	helicase activity	12	proteasome core complex, alpha-subunit complex
1	tRNA-guanine transglycosylation	1	histidine-tRNA ligase activity	12	ribonucleoprotein complex
1	thiamine biosynthetic process	1	histidinol dehydrogenase activity	14	clathrin-coated vesicle
1	threonine biosynthetic process	1	histidinol-phosphate transaminase activity	15	plastid
1	thymine catabolic process	1	histone methyltransferase activity (H3-K36 specific)	18	eukaryotic translation initiation factor 3 complex
1	transcription initiation from RNA polymerase III promoter	1	hydrolase activity, acting on carbon-nitrogen (but not peptide) bonds, in linear amides	18	small ribosomal subunit
1	translesion synthesis	1	hydroxymethyl-, formyl- and related transferase activity	22	extrinsic component of membrane
1	trehalose metabolic process	1	imidazoleglycerol-phosphate synthase activity	26	photosystem II oxygen evolving complex
1	tyrosyl-tRNA aminoacylation	1	intramolecular transferase activity, phosphotransferases	33	vacuole
1	uracil catabolic process	1	isoamylase activity	34	cell wall
1	urea catabolic process	1	lactoylglutathione lyase activity	38	nuclear envelope
1	urea transmembrane transport	1	ligase activity, forming carbon-nitrogen bonds	45	peroxisome
1	uroporphyrinogen III biosynthetic process	1	m7G(5')pppN diphosphatase activity	46	endosome
1	vacuolar transport	1	magnesium chelatase activity	46	nucleolus
1	vesicle fusion with Golgi apparatus	1	magnesium-protoporphyrin IX monomethyl ester (oxidative) cyclase activity	54	apoplast
1	xylan biosynthetic process	1	malate dehydrogenase (NADP+) activity	69	thylakoid
2	'de novo' UMP biosynthetic process	1	malate synthase activity	80	nucleoplasm
2	7-methylguanosine mRNA capping	1	mannosylglycoprotein endo-beta-mannosidase activity	121	cytoskeleton
2	C-5 methylation of cytosine	1	mannosyltransferase activity	142	cytosol
2	CDP-choline pathway	1	methionyl-tRNA formyltransferase activity	175	intracellular anatomical structure
2	D-xylose metabolic process	1	methylmalonate-semialdehyde dehydrogenase (acylating) activity	188	Golgi apparatus
2	G1/S transition of mitotic cell cycle	1	methylthioadenosine nucleosidase activity	203	cellular_component
2	RNA metabolic process	1	methylthiotransferase activity	206	chloroplast
2	abscisic acid-activated signaling pathway	1	minor groove of adenine-thymine-rich DNA binding	217	mitochondrion
2	actin filament organization	1	myosin binding	250	plasma membrane
2	anisotropic cell growth	1	nickel cation binding	254	integral component of membrane
2	arginine catabolic process	1	nicotinamide-nucleotide adenylyltransferase activity	295	extracellular region
2	arginine metabolic process	1	nicotinate-nucleotide adenylyltransferase activity	296	endoplasmic reticulum
2	aromatic amino acid family metabolic process	1	nitronate monooxygenase activity	323	ribosome
2	ascorbate glutathione cycle	1	nucleobase transmembrane transporter activity	565	cytoplasm
2	aspartyl-tRNA aminoacylation	1	omega peptidase activity	1129	nucleus
2	auxin-activated signaling pathway	1	ornithine carbamoyltransferase activity	4300	membrane
2	biotin biosynthetic process	1	ornithine-oxo-acid transaminase activity
2	carbohydrate derivative biosynthetic process	1	oxidoreductase activity, acting on CH-OH group of donors
2	cellular aromatic compound metabolic process	1	oxidoreductase activity, acting on NAD(P)H
2	cellular glucan metabolic process	1	oxidoreductase activity, acting on NAD(P)H, heme protein as acceptor
2	cellular potassium ion homeostasis	1	oxidoreductase activity, acting on a sulfur group of donors, disulfide as acceptor
2	cellular zinc ion homeostasis	1	peptidase activity
2	chromatin remodeling	1	peroxiredoxin activity
2	citrate metabolic process	1	phosphatidylinositol N-acetylglucosaminyltransferase activity
2	clathrin-dependent endocytosis	1	phosphoacetylglucosamine mutase activity
2	cortical microtubule organization	1	phosphomethylpyrimidine kinase activity
2	cysteinyl-tRNA aminoacylation	1	phosphoribosylaminoimidazolecarboxamide formyltransferase activity
2	cytidine deamination	1	phosphoribosylanthranilate isomerase activity
2	dTMP biosynthetic process	1	phosphoric diester hydrolase activity
2	double-strand break repair via nonhomologous end joining	1	phytoene dehydrogenase activity
2	fructose 2,6-bisphosphate metabolic process	1	polygalacturonase activity
2	fructose metabolic process	1	polynucleotide 5'-hydroxyl-kinase activity
2	glutaminyl-tRNA aminoacylation	1	porphobilinogen synthase activity
2	glutathione metabolic process	1	prenylcysteine oxidase activity
2	glycerol-3-phosphate metabolic process	1	protein geranylgeranyltransferase activity
2	glycine catabolic process	1	protein methylesterase activity
2	histone exchange	1	protein methyltransferase activity
2	inositol lipid-mediated signaling	1	protein prenyltransferase activity
2	lysyl-tRNA aminoacylation	1	protein serine/threonine/tyrosine kinase activity
2	mRNA catabolic process	1	protein-N-terminal asparagine amidohydrolase activity
2	maintenance of meiotic sister chromatid cohesion	1	protein-N-terminal glutamine amidohydrolase activity
2	maturation of LSU-rRNA	1	protein-arginine N-methyltransferase activity
2	maturation of LSU-rRNA from tricistronic rRNA transcript (SSU-rRNA, 5.8S rRNA, LSU-rRNA)	1	protein-containing complex binding
2	menaquinone biosynthetic process	1	protoheme IX farnesyltransferase activity
2	mismatch repair	1	pullulanase activity
2	mitochondrial electron transport, cytochrome c to oxygen	1	purine nucleobase transmembrane transporter activity
2	mitochondrial electron transport, succinate to ubiquinone	1	pyrophosphatase activity
2	mitotic recombination-dependent replication fork processing	1	rRNA (guanine) methyltransferase activity
2	negative regulation of MAP kinase activity	1	ribokinase activity
2	negative regulation of mRNA polyadenylation	1	ribonuclease P RNA binding
2	nucleotide-sugar biosynthetic process	1	single-stranded DNA helicase activity
2	pantothenate biosynthetic process	1	single-stranded telomeric DNA binding
2	phosphatidic acid biosynthetic process	1	snoRNA binding
2	phosphatidylcholine biosynthetic process	1	sphingolipid delta-4 desaturase activity
2	phosphatidylinositol phosphate biosynthetic process	1	structural constituent of nuclear pore
2	phosphatidylinositol-mediated signaling	1	succinate-semialdehyde dehydrogenase [NAD(P)+] activity
2	phylloquinone biosynthetic process	1	sulfite reductase (ferredoxin) activity
2	pigment biosynthetic process	1	sulfurtransferase activity
2	positive regulation of transcription initiation from RNA polymerase II promoter	1	syntaxin binding
2	proline biosynthetic process	1	tRNA (guanine) methyltransferase activity
2	prolyl-tRNA aminoacylation	1	tRNA 2'-O-methyltransferase activity
2	protein export from nucleus	1	tRNA methyltransferase activity
2	protein geranylgeranylation	1	tRNA-specific adenosine deaminase activity
2	protein import	1	telomerase RNA reverse transcriptase activity
2	protein import into mitochondrial matrix	1	thiamine-phosphate diphosphorylase activity
2	protein lipoylation	1	threonine-type endopeptidase activity
2	protein neddylation	1	transcription coregulator activity
2	protein peptidyl-prolyl isomerization	1	tripeptidyl-peptidase activity
2	protein processing involved in protein targeting to mitochondrion	1	ubiquitin protein ligase binding
2	protein transport by the Tat complex	1	ubiquitin-ubiquitin ligase activity
2	purine nucleotide biosynthetic process	1	undecaprenyldiphospho-muramoylpentapeptide beta-N-acetylglucosaminyltransferase activity
2	regulation of cell cycle	1	uracil DNA N-glycosylase activity
2	regulation of cellulose biosynthetic process	1	urea transmembrane transporter activity
2	regulation of division septum assembly	1	urease activity
2	regulation of mRNA stability	1	uroporphyrinogen-III synthase activity
2	response to abscisic acid	1	voltage-gated calcium channel activity
2	response to ethylene	2	1-acylglycerol-3-phosphate O-acyltransferase activity
2	riboflavin biosynthetic process	2	1-phosphatidylinositol-3-kinase activity
2	ribosomal large subunit assembly	2	2-isopropylmalate synthase activity
2	sister chromatid cohesion	2	3-methyl-2-oxobutanoate hydroxymethyltransferase activity
2	spermidine biosynthetic process	2	3-oxo-5-alpha-steroid 4-dehydrogenase activity
2	sphingolipid biosynthetic process	2	4-hydroxy-tetrahydrodipicolinate synthase activity
2	sporopollenin biosynthetic process	2	5-methyltetrahydropteroyltriglutamate-homocysteine S-methyltransferase activity
2	starch metabolic process	2	6-phosphofructo-2-kinase activity
2	sulfate transmembrane transport	2	7S RNA binding
2	tRNA 5'-leader removal	2	DNA (cytosine-5-)-methyltransferase activity
2	tRNA dihydrouridine synthesis	2	GDP-mannose 3,5-epimerase activity
2	tRNA modification	2	H2A histone acetyltransferase activity
2	tRNA re-export from nucleus	2	H4 histone acetyltransferase activity
2	tetrahydrofolate biosynthetic process	2	L-lactate dehydrogenase activity
2	tetrapyrrole biosynthetic process	2	MAP kinase phosphatase activity
2	threonyl-tRNA aminoacylation	2	NADH dehydrogenase (ubiquinone) activity
2	transcription by RNA polymerase II	2	NEDD8 activating enzyme activity
2	transcription by RNA polymerase III	2	NEDD8-specific protease activity
2	triglyceride biosynthetic process	2	RNA cap binding
2	tryptophanyl-tRNA aminoacylation	2	RNA polymerase I activity
2	ubiquinone biosynthetic process	2	RNA polymerase III activity
3 F:UTP:glucose-1-phosphate uridylyltransferase activity		2	S-adenosylmethionine-dependent methyltransferase activity
3	'de novo' IMP biosynthetic process	2	U5 snRNA binding
3	CAAX-box protein processing	2	U6 snRNA binding
3	DNA replication initiation	2	acetyl-CoA carboxylase activity
3	Mo-molybdopterin cofactor biosynthetic process	2	acetyl-CoA:L-glutamate N-acetyltransferase activity
3	RNA catabolic process	2	aldehyde dehydrogenase (NAD+) activity
3	RNA splicing	2	alpha-1,2-mannosyltransferase activity
3	SRP-dependent cotranslational protein targeting to membrane	2	amino acid binding
3	UDP-N-acetylglucosamine biosynthetic process	2	aminoacylase activity
3	UDP-glucose metabolic process	2	anthranilate synthase activity
3	abscission	2	arginine decarboxylase activity
3	acetyl-CoA metabolic process	2	aspartate-tRNA ligase activity
3	adenylate cyclase-modulating G protein-coupled receptor signaling pathway	2	carbohydrate derivative binding
3	arginine biosynthetic process	2	cation:chloride symporter activity
3	asparaginyl-tRNA aminoacylation	2	choline-phosphate cytidylyltransferase activity
3	attachment of GPI anchor to protein	2	citrate (Si)-synthase activity
3	autophagosome assembly	2	clathrin adaptor activity
3	autophagy	2	clathrin light chain binding
3	brassinosteroid mediated signaling pathway	2	cysteine desulfurase activity
3	carotenoid biosynthetic process	2	cysteine-tRNA ligase activity
3	coenzyme A metabolic process	2	cytidine deaminase activity
3	cytoskeleton organization	2	diaminohydroxyphosphoribosylaminopyrimidine deaminase activity
3	defense response	2	dihydrofolate reductase activity
3	dephosphorylation of RNA polymerase II C-terminal domain	2	endoplasmic reticulum signal peptide binding
3	detection of visible light	2	ethylene binding
3	dolichol-linked oligosaccharide biosynthetic process	2	ethylene receptor activity
3	double-strand break repair	2	farnesyl-diphosphate farnesyltransferase activity
3	exonucleolytic trimming to generate mature 3'-end of 5.8S rRNA from tricistronic rRNA transcript (SSU-rRNA, 5.8S rRNA, LSU-rRNA)	2	fatty acid alpha-hydroxylase activity
3	farnesyl diphosphate biosynthetic process, mevalonate pathway	2	ferrous iron binding
3	fruit ripening	2	flavin-linked sulfhydryl oxidase activity
3	glucose catabolic process	2	galactonolactone dehydrogenase activity
3	glutamate biosynthetic process	2	glutamate synthase (NADH) activity
3	glutamyl-tRNA aminoacylation	2	glutamate-5-semialdehyde dehydrogenase activity
3	glycyl-tRNA aminoacylation	2	glutamate-cysteine ligase activity
3	ion transport	2	glutaminase activity
3	iron-sulfur cluster assembly	2	glutamine-fructose-6-phosphate transaminase (isomerizing) activity
3	leucine biosynthetic process	2	glutamine-tRNA ligase activity
3	lipoate biosynthetic process	2	glutathione dehydrogenase (ascorbate) activity
3	mRNA 3'-end processing	2	glutathione-disulfide reductase (NADPH) activity
3	malate metabolic process	2	glycine dehydrogenase (decarboxylating) activity
3	meiotic sister chromatid cohesion	2	glycogen phosphorylase activity
3	meristem structural organization	2	glycolipid mannosyltransferase activity
3	methionyl-tRNA aminoacylation	2	histone acetyltransferase activity
3	microtubule severing	2	hydrolase activity, acting on carbon-nitrogen (but not peptide) bonds
3	nitrate assimilation	2	hydrolase activity, acting on carbon-nitrogen (but not peptide) bonds, in linear amidines
3	nitric oxide biosynthetic process	2	isocitrate lyase activity
3	nuclear-transcribed mRNA catabolic process, nonsense-mediated decay	2	ketol-acid reductoisomerase activity
3	nucleocytoplasmic transport	2	lipoyl(octanoyl) transferase activity
3	phenylalanyl-tRNA aminoacylation	2	lyase activity
3	phospholipid biosynthetic process	2	lysine-tRNA ligase activity
3	porphyrin-containing compound biosynthetic process	2	mRNA guanylyltransferase activity
3	protein K63-linked deubiquitination	2	methyltransferase activity
3	protein deubiquitination	2	mismatched DNA binding
3	protein quality control for misfolded or incompletely synthesized proteins	2	monooxygenase activity
3	protein repair	2	nicotinate phosphoribosyltransferase activity
3	protein-chromophore linkage	2	nuclear export signal receptor activity
3	protein-tetrapyrrole linkage	2	nucleotidase activity
3	rRNA base methylation	2	nucleotidyltransferase activity
3	red, far-red light phototransduction	2	orotate phosphoribosyltransferase activity
3	regulation of DNA-templated transcription, elongation	2	orotidine-5'-phosphate decarboxylase activity
3	removal of superoxide radicals	2	oxidoreductase activity, acting on paired donors, with incorporation or reduction of molecular oxygen
3	response to DNA damage checkpoint signaling	2	oxidoreductase activity, acting on single donors with incorporation of molecular oxygen
3	seryl-tRNA aminoacylation	2	oxidoreductase activity, acting on the CH-CH group of donors
3	spliceosomal tri-snRNP complex assembly	2	oxoglutarate dehydrogenase (succinyl-transferring) activity
3	transcription elongation from RNA polymerase II promoter	2	oxygen-dependent protoporphyrinogen oxidase activity
3	transcription initiation from RNA polymerase II promoter	2	peptide alpha-N-acetyltransferase activity
3	translational elongation	2	peptidyl-prolyl cis-trans isomerase activity
3	ubiquitin-dependent ERAD pathway	2	phospho-N-acetylmuramoyl-pentapeptide-transferase activity
3	zinc ion transport	2	phosphoethanolamine N-methyltransferase activity
4	COPII-coated vesicle budding	2	phosphoglucomutase activity
4	DNA catabolic process	2	phosphogluconate dehydrogenase (decarboxylating) activity
4	G protein-coupled receptor signaling pathway	2	phosphoribosylglycinamide formyltransferase activity
4	GDP-mannose biosynthetic process	2	phosphoribulokinase activity
4	L-serine biosynthetic process	2	poly(A) binding
4	P450-containing electron transport chain	2	polynucleotide 5'-phosphatase activity
4	RNA splicing, via transesterification reactions	2	polyribonucleotide nucleotidyltransferase activity
4	actin filament bundle assembly	2	potassium ion leak channel activity
4	alanyl-tRNA aminoacylation	2	potassium:proton antiporter activity
4	anion transport	2	proline-tRNA ligase activity
4	cellular oxidant detoxification	2	protein heterodimerization activity
4	cytokinin biosynthetic process	2	protein tyrosine phosphatase activity
4	defense response to bacterium	2	protein-lysine N-methyltransferase activity
4	defense response to fungus	2	protochlorophyllide reductase activity
4	dephosphorylation	2	proton transmembrane transporter activity
4	gluconeogenesis	2	queuine tRNA-ribosyltransferase activity
4	glucosylceramide catabolic process	2	quinone binding
4	glycerolipid biosynthetic process	2	rRNA methyltransferase activity
4	histidine biosynthetic process	2	rRNA primary transcript binding
4	innate immune response	2	ribulose-phosphate 3-epimerase activity
4	isocitrate metabolic process	2	signal recognition particle binding
4	isoleucyl-tRNA aminoacylation	2	solute:proton antiporter activity
4	isoprenoid biosynthetic process	2	succinate dehydrogenase activity
4	leucyl-tRNA aminoacylation	2	tRNA (cytosine-5-)-methyltransferase activity
4	lipid biosynthetic process	2	tRNA dihydrouridine synthase activity
4	lysine biosynthetic process via diaminopimelate	2	telomeric DNA binding
4	mRNA cis splicing, via spliceosome	2	thioredoxin peroxidase activity
4	mannose metabolic process	2	threonine-tRNA ligase activity
4	mitochondrial ADP transmembrane transport	2	thymidylate synthase activity
4	mitochondrial ATP transmembrane transport	2	transaldolase activity
4	phosphatidylethanolamine biosynthetic process	2	transketolase activity
4	phosphorylated carbohydrate dephosphorylation	2	tryptophan-tRNA ligase activity
4	photosynthetic electron transport chain	2	water channel activity
4	photosynthetic electron transport in photosystem II	2	xylulokinase activity
4	potassium ion transmembrane transport	3	1-deoxy-D-xylulose-5-phosphate synthase activity
4	protein polyubiquitination	3	3'-5' DNA helicase activity
4	protein targeting	3	3-dehydroquinate dehydratase activity
4	protein transport	3	5'-3' exoribonuclease activity
4	response to heat	3	D-aminoacyl-tRNA deacylase activity
4	response to oxidative stress	3	DNA-(apurinic or apyrimidinic site) endonuclease activity
4	small GTPase mediated signal transduction	3	G protein-coupled receptor binding
4	tRNA processing	3	N-acetyltransferase activity
4	telomere maintenance	3	RNA polymerase II CTD heptapeptide repeat phosphatase activity
4	terpenoid biosynthetic process	3	UTP:glucose-1-phosphate uridylyltransferase activity
4	translational termination	3	acetolactate synthase activity
5	ATP synthesis coupled proton transport	3	acyl-CoA oxidase activity
5	NADH oxidation	3	asparagine-tRNA ligase activity
5	cell redox homeostasis	3	catechol oxidase activity
5	cellular aldehyde metabolic process	3	chlorophyll binding
5	chlorophyll biosynthetic process	3	chromatin DNA binding
5	endoplasmic reticulum to Golgi vesicle-mediated transport	3	dihydrolipoyl dehydrogenase activity
5	ent-kaurene oxidation to kaurenoic acid	3	dihydrolipoyllysine-residue acetyltransferase activity
5	folic acid-containing compound biosynthetic process	3	double-stranded telomeric DNA binding
5	gibberellin biosynthetic process	3	glucosamine 6-phosphate N-acetyltransferase activity
5	glutamine biosynthetic process	3	glutamate-tRNA ligase activity
5	glutathione biosynthetic process	3	glutathione synthase activity
5	glycerol-3-phosphate catabolic process	3	glycine-tRNA ligase activity
5	glycine biosynthetic process from serine	3	hydrolase activity, acting on glycosyl bonds
5	hexose metabolic process	3	hydroxymethylglutaryl-CoA reductase (NADPH) activity
5	nucleosome assembly	3	hydroxymethylglutaryl-CoA synthase activity
5	nucleotide-excision repair	3	isocitrate dehydrogenase (NAD+) activity
5	proteasome-mediated ubiquitin-dependent protein catabolic process	3	lipoate synthase activity
5	protein import into nucleus	3	mannose-ethanolamine phosphotransferase activity
5	proteolysis involved in cellular protein catabolic process	3	methionine-tRNA ligase activity
5	reciprocal meiotic recombination	3	nicotinate-nucleotide diphosphorylase (carboxylating) activity
5	response to gibberellin	3	nitrate reductase (NADPH) activity
5	retrograde transport, endosome to Golgi	3	oxidized purine nucleobase lesion DNA N-glycosylase activity
5	sucrose biosynthetic process	3	peptide-methionine (R)-S-oxide reductase activity
5	tetrahydrofolate interconversion	3	phenylalanine-tRNA ligase activity
5	trichome morphogenesis	3	phosphoglycerate dehydrogenase activity
6	Arp2/3 complex-mediated actin nucleation	3	phosphoprotein phosphatase activity
6	DNA demethylation	3	photoreceptor activity
6	DNA-templated transcription, initiation	3	protein transmembrane transporter activity
6	Golgi vesicle transport	3	proton-transporting ATP synthase activity, rotational mechanism
6	L-methionine salvage from methylthioadenosine	3	pyruvate, phosphate dikinase activity
6	NAD biosynthetic process	3	serine-tRNA ligase activity
6	RNA 3'-end processing	3	shikimate 3-dehydrogenase (NADP+) activity
6	aspartate family amino acid biosynthetic process	3	tetrahydrofolylpolyglutamate synthase activity
6	branched-chain amino acid biosynthetic process	3	thioredoxin-disulfide reductase activity
6	branched-chain amino acid metabolic process	4	1,4-alpha-glucan branching enzyme activity
6	calcium ion transport	4	3'-5' exonuclease activity
6	carbohydrate transport	4	3'-5'-exoribonuclease activity
6	cytoplasmic translational elongation	4	ATP-dependent chromatin remodeler activity
6	dipeptide transport	4	ATP:ADP antiporter activity
6	gene silencing by RNA-directed DNA methylation	4	DNA strand exchange activity
6	glucose metabolic process	4	Hsp90 protein binding
6	pentose-phosphate shunt	4	NADPH-hemoprotein reductase activity
6	phosphatidylinositol dephosphorylation	4	Rab GDP-dissociation inhibitor activity
6	positive regulation of translational elongation	4	acireductone dioxygenase [iron(II)-requiring] activity
6	positive regulation of translational termination	4	alanine-tRNA ligase activity
6	pyridoxal phosphate biosynthetic process	4	alpha-mannosidase activity
6	pyrimidine nucleotide biosynthetic process	4	carbon-carbon lyase activity
6	pyruvate metabolic process	4	carbon-sulfur lyase activity
6	regulation of actin filament polymerization	4	cation binding
6	regulation of pH	4	digalactosyldiacylglycerol synthase activity
6	sodium ion transport	4	dihydrolipoyllysine-residue succinyltransferase activity
6	sucrose metabolic process	4	double-stranded DNA binding
6	tRNA methylation	4	ethanolamine-phosphate cytidylyltransferase activity
6	tryptophan biosynthetic process	4	fructose 1,6-bisphosphate 1-phosphatase activity
6	tryptophan metabolic process	4	glucosylceramidase activity
6	valyl-tRNA aminoacylation	4	indole-3-glycerol-phosphate synthase activity
7	CTP biosynthetic process	4	inorganic anion exchanger activity
7	GPI anchor biosynthetic process	4	isocitrate dehydrogenase (NADP+) activity
7	abaxial cell fate specification	4	isoleucine-tRNA ligase activity
7	acetyl-CoA biosynthetic process from pyruvate	4	leucine-tRNA ligase activity
7	anion transmembrane transport	4	long-chain-alcohol oxidase activity
7	carbon fixation	4	mannose-1-phosphate guanylyltransferase activity
7	cell-cell signaling	4	molybdenum ion binding
7	double-strand break repair via homologous recombination	4	nitrate transmembrane transporter activity
7	electron transport chain	4	oxidoreductase activity, acting on the CH-NH2 group of donors, NAD or NADP as acceptor
7	intracellular signal transduction	4	oxo-acid-lyase activity
7	microtubule nucleation	4	phosphoenolpyruvate carboxykinase (ATP) activity
7	negative regulation of cyclin-dependent protein serine/threonine kinase activity	4	protein homodimerization activity
7	spliceosomal snRNP assembly	4	rRNA binding
7	steroid biosynthetic process	4	thiol-dependent deubiquitinase
7	transcription, DNA-templated	4	translation release factor activity, codon specific
7	transsulfuration	4	transmembrane receptor protein kinase activity
8	DNA-dependent DNA replication	4	triose-phosphate isomerase activity
8	L-phenylalanine catabolic process	4	ubiquitin-protein transferase activity
8	RNA methylation	5	DNA topoisomerase type I (single strand cut, ATP-independent) activity
8	RNA polyadenylation	5	Lys63-specific deubiquitinase activity
8	aromatic amino acid family biosynthetic process	5	NAD(P)H dehydrogenase (quinone) activity
8	cell surface receptor signaling pathway	5	NADH dehydrogenase activity
8	glutamate metabolic process	5	O-acyltransferase activity
8	phosphorelay signal transduction system	5	acyl-[acyl-carrier-protein] hydrolase activity
8	protein kinase C-activating G protein-coupled receptor signaling pathway	5	aminoacyl-tRNA ligase activity
8	transcription preinitiation complex assembly	5	calcium:proton antiporter activity
9	'de novo' pyrimidine nucleobase biosynthetic process	5	carbohydrate phosphatase activity
9	DNA topological change	5	cysteine-type endopeptidase activity
9	lipid catabolic process	5	cytidylate kinase activity
9	methionine biosynthetic process	5	electron transporter, transferring electrons within the cyclic electron transport pathway of photosynthesis activity
9	phosphate ion transport	5	ent-kaurene oxidase activity
9	proton export across plasma membrane	5	glutamate-ammonia ligase activity
9	tRNA aminoacylation for protein translation	5	glycerol-3-phosphate dehydrogenase [NAD+] activity
10	DNA recombination	5	glycine hydroxymethyltransferase activity
10	cation transport	5	hydrolase activity, acting on acid anhydrides, in phosphorus-containing anhydrides
10	cellular glucose homeostasis	5	phosphoglycerate mutase activity
10	fatty acid beta-oxidation	5	protein kinase activity
10	glycogen biosynthetic process	5	ribonuclease activity
10	histone lysine methylation	5	sucrose-phosphate synthase activity
10	phosphatidylcholine metabolic process	5	transcription coactivator activity
10	phospholipid transport	5	translation initiation factor binding
10	sulfate transport	5	tyrosine-tRNA ligase activity
10	xylan catabolic process	5	ubiquitin binding
10	zinc ion transmembrane transport	5	uridylate kinase activity
11	(1->3)-beta-D-glucan biosynthetic process	6	ATP-dependent peptidase activity
11	DNA replication	6	DNA demethylase activity
11	calcium ion transmembrane transport	6	DNA helicase activity
11	carboxylic acid metabolic process	6	DNA-3-methyladenine glycosylase activity
11	cellular response to oxidative stress	6	NAD+ binding
11	cytokinin metabolic process	6	RNA polymerase II cis-regulatory region sequence-specific DNA binding
11	inositol phosphate dephosphorylation	6	RNA-DNA hybrid ribonuclease activity
11	mRNA processing	6	UDP-glucose 6-dehydrogenase activity
11	translational initiation	6	adenylate kinase activity
11	trehalose biosynthetic process	6	aspartate kinase activity
12	actin nucleation	6	branched-chain-amino-acid transaminase activity
12	ammonium transmembrane transport	6	cystathionine gamma-synthase activity
12	developmental process	6	diacylglycerol O-acyltransferase activity
12	fatty acid metabolic process	6	dipeptide transmembrane transporter activity
12	microtubule-based movement	6	endonuclease activity
12	rRNA processing	6	gamma-tubulin binding
13	proton transmembrane transport	6	glucose-1-phosphate adenylyltransferase activity
13	signal peptide processing	6	glucose-6-phosphate dehydrogenase activity
14	clathrin coat assembly	6	homoserine dehydrogenase activity
14	regulation of clathrin-dependent endocytosis	6	metalloaminopeptidase activity
15	cell growth	6	oxygen binding
15	diterpenoid biosynthetic process	6	phosphatidylinositol-3,5-bisphosphate 5-phosphatase activity
15	mRNA splicing, via spliceosome	6	prenyltransferase activity
15	phosphatidylinositol metabolic process	6	ribonuclease III activity
15	phosphorylation	6	sodium:proton antiporter activity
15	ubiquitin-dependent protein catabolic process	6	sugar transmembrane transporter activity
16	regulation of transcription by RNA polymerase II	6	tripeptide transmembrane transporter activity
17	potassium ion transport	6	valine-tRNA ligase activity
17	protein folding	7	1-phosphatidylinositol-4-phosphate 5-kinase activity
18	positive regulation of transcription, DNA-templated	7	3-beta-hydroxy-delta5-steroid dehydrogenase activity
18	vesicle-mediated transport	7	3-deoxy-7-phosphoheptulonate synthase activity
20	base-excision repair	7	CTP synthase activity
20	circadian rhythm	7	DNA N-glycosylase activity
21	biological_process	7	DNA topoisomerase type II (double strand cut, ATP-hydrolyzing) activity
21	protein ubiquitination	7	DNA-directed 5'-3' RNA polymerase activity
23	cell death	7	G-protein beta/gamma-subunit complex binding
23	glycolytic process	7	RNA methyltransferase activity
23	lignin catabolic process	7	acyl-CoA dehydrogenase activity
23	pseudouridine synthesis	7	beta-N-acetylhexosaminidase activity
24	intracellular protein transport	7	cyclin-dependent protein serine/threonine kinase inhibitor activity
25	embryo development	7	guanyl nucleotide binding
26	cellular amino acid metabolic process	7	hydrolase activity, acting on ester bonds
27	monosaccharide transmembrane transport	7	malate dehydrogenase (decarboxylating) (NAD+) activity
28	cell wall biogenesis	7	phosphatidylinositol phospholipase C activity
28	xyloglucan metabolic process	7	phosphoenolpyruvate carboxylase activity
30	RNA processing	7	pyruvate dehydrogenase (acetyl-transferring) activity
31	tricarboxylic acid cycle	7	ribosome binding
33	regulation of gene expression, epigenetic	7	transcription cis-regulatory region binding
34	DNA repair	7	voltage-gated anion channel activity
37	tropism	8	1-phosphatidylinositol-3-phosphate 5-kinase activity
41	fatty acid biosynthetic process	8	GTP binding
43	xenobiotic detoxification by transmembrane export across the plasma membrane	8	Hsp70 protein binding
46	anatomical structure development	8	RNA helicase activity
46	pollination	8	TBP-class protein binding
52	growth	8	acyl-[acyl-carrier-protein] desaturase activity
53	cellular homeostasis	8	ammonia-lyase activity
54	positive regulation of transcription by RNA polymerase II	8	damaged DNA binding
56	cell communication	8	diacylglycerol kinase activity
56	secondary metabolic process	8	fructose-bisphosphate aldolase activity
57	regulation of molecular function	8	glutamate decarboxylase activity
61	protein dephosphorylation	8	manganese ion binding
67	meristem maintenance	8	oxidoreductase activity, acting on NAD(P)H, oxygen as acceptor
73	flower development	8	polynucleotide adenylyltransferase activity
75	recognition of pollen	8	starch binding
84	cell differentiation	8	tryptophan synthase activity
84	regulation of transcription, DNA-templated	9	L-malate dehydrogenase activity
86	proteolysis	9	P-type proton-exporting transporter activity
92	post-embryonic development	9	calmodulin binding
104	photosynthesis	9	glycogen (starch) synthase activity
106	response to light stimulus	9	inorganic phosphate transmembrane transporter activity
107	reproduction	9	isopeptidase activity
112	transmembrane transport	9	metal-dependent deubiquitinase activity
115	generation of precursor metabolites and energy	9	small GTPase binding
123	response to biotic stimulus	9	tRNA binding
132	response to abiotic stimulus	9	translation elongation factor activity
139	response to external stimulus	10	ATPase-coupled cation transmembrane transporter activity
153	multicellular organism development	10	ATPase-coupled intramembrane lipid transporter activity
208	protein phosphorylation	10	D-arabinono-1,4-lactone oxidase activity
214	cell cycle	10	alpha-amylase activity
327	response to endogenous stimulus	10	chaperone binding
407	translation	10	cis-regulatory region sequence-specific DNA binding
436	metabolic process	10	glucose binding
442	lipid metabolic process	10	hexokinase activity
454	response to chemical	10	histone-lysine N-methyltransferase activity
580	signal transduction	10	potassium ion binding
612	catabolic process	10	pyruvate kinase activity
660	carbohydrate metabolic process	10	sucrose synthase activity
722	protein metabolic process	10	trehalose-phosphatase activity
729	DNA metabolic process	10	xylan 1,4-beta-xylosidase activity
851	cellular component organization	11	1,3-beta-D-glucan synthase activity
1316	response to stress	11	2 iron, 2 sulfur cluster binding
1498	transport	11	ATP-dependent activity, acting on DNA
2031	nucleobase-containing compound metabolic process	11	DNA-directed DNA polymerase activity
2277	cellular protein modification process	11	GTPase activity
2414	biosynthetic process	11	cytokinin dehydrogenase activity
2565	cellular process	11	inositol-polyphosphate 5-phosphatase activity
		11	proton-transporting ATPase activity, rotational mechanism
		11	signaling receptor binding
		11	thiamine pyrophosphate binding
		12	DNA-binding transcription factor activity, RNA polymerase II-specific
		12	P-type calcium transporter activity
		12	aminoacyl-tRNA editing activity
		12	ammonium transmembrane transporter activity
		12	carboxy-lyase activity
		12	electron transfer activity
		12	microtubule motor activity
		12	phospholipase D activity
		12	secondary active sulfate transmembrane transporter activity
		12	zinc ion transmembrane transporter activity
		13	glucuronosyltransferase activity
		13	oxidoreductase activity, acting on single donors with incorporation of molecular oxygen, incorporation of two atoms of oxygen
		13	single-stranded DNA binding
		13	unfolded protein binding
		14	1-phosphatidylinositol binding
		14	oxidoreductase activity, acting on the aldehyde or oxo group of donors, NAD or NADP as acceptor
		14	phosphorelay sensor kinase activity
		15	NAD+ kinase activity
		15	clathrin binding
		15	isomerase activity
		15	voltage-gated potassium channel activity
		16	4 iron, 4 sulfur cluster binding
		17	iron-sulfur cluster binding
		17	mRNA binding
		17	oxidoreductase activity, acting on the CH-OH group of donors, NAD or NADP as acceptor
		18	NADP binding
		18	metalloendopeptidase activity
		20	iron ion binding
		20	microtubule binding
		21	actin filament binding
		21	heme binding
		21	peroxidase activity
		22	polygalacturonate 4-alpha-galacturonosyltransferase activity
		23	flavin adenine dinucleotide binding
		23	hydroquinone:oxygen oxidoreductase activity
		23	pseudouridine synthase activity
		24	carbohydrate transmembrane transporter activity
		25	protein tyrosine/serine/threonine phosphatase activity
		26	acid phosphatase activity
		27	copper ion binding
		27	monosaccharide transmembrane transporter activity
		27	signaling receptor activity
		28	NAD binding
		28	transaminase activity
		28	ubiquitin protein ligase activity
		30	xyloglucan:xyloglucosyl transferase activity
		31	FMN binding
		32	translation initiation factor activity
		36	O-methyltransferase activity
		39	protein serine/threonine phosphatase activity
		42	RNA polymerase II transcription regulatory region sequence-specific DNA binding
		43	antiporter activity
		43	structural constituent of ribosome
		43	xenobiotic transmembrane transporter activity
		44	terpene synthase activity
		47	sequence-specific DNA binding
		48	chromatin binding
		49	FAD binding
		49	oxidoreductase activity
		55	hydrolase activity, hydrolyzing O-glycosyl compounds
		58	translation factor activity, RNA binding
		59	transmembrane receptor protein tyrosine kinase activity
		60	transcription regulator activity
		62	acyltransferase activity, transferring groups other than amino-acyl groups
		62	calcium ion binding
		65	transmembrane transporter activity
		66	molecular_function
		69	pyridoxal phosphate binding
		73	magnesium ion binding
		73	metal ion binding
		74	cytoskeletal motor activity
		78	ATP hydrolysis activity
		81	serine-type endopeptidase activity
		83	zinc ion binding
		96	protein dimerization activity
		142	protein serine/threonine kinase activity
		171	lipid binding
		354	structural molecule activity
		365	carbohydrate binding
		380	enzyme regulator activity
		481	ATP binding
		513	nuclease activity
		834	RNA binding
		847	transporter activity
		915	DNA-binding transcription factor activity
		1524	nucleic acid binding
		1547	kinase activity
		1613	DNA binding
		1760	binding
		1907	transferase activity
		2198	hydrolase activity
		2357	catalytic activity
		2936	nucleotide binding
		4227	protein binding

## Sheet: Cempo Abang
#Genes	Biological process	#Genes	Molecular function	#Genes	Cellular component
2	fruit ripening	6	oxygen binding	8	external encapsulating structure
3	abscission	13	signaling receptor binding	9	lysosome
8	cell-cell signaling	51	chromatin binding	16	plastid
17	cell growth	65	transcription regulator activity	32	cell wall
20	circadian rhythm	66	molecular_function	36	vacuole
21	biological_process	87	cytoskeletal motor activity	38	nuclear envelope
23	cell death	97	signaling receptor activity	44	peroxisome
24	embryo development	101	translation factor activity, RNA binding	46	endosome
37	tropism	183	lipid binding	50	nucleolus
41	regulation of gene expression, epigenetic	375	carbohydrate binding	92	nucleoplasm
55	growth	387	enzyme regulator activity	108	thylakoid
58	regulation of molecular function	391	structural molecule activity	140	cytoskeleton
72	cellular homeostasis	549	nuclease activity	153	cytosol
75	flower development	859	RNA binding	202	Golgi apparatus
79	secondary metabolic process	922	DNA-binding transcription factor activity	203	chloroplast
91	post-embryonic development	1180	transporter activity	223	intracellular anatomical structure
98	cell differentiation	1544	nucleic acid binding	236	cellular_component
108	response to light stimulus	1764	DNA binding	240	mitochondrion
112	photosynthesis	1832	kinase activity	269	plasma membrane
115	reproduction	2092	binding	304	endoplasmic reticulum
123	pollination	2458	transferase activity	358	extracellular region
126	anatomical structure development	2750	hydrolase activity	359	ribosome
133	cell communication	3029	catalytic activity	628	cytoplasm
134	response to biotic stimulus	3584	nucleotide binding	1172	nucleus
136	response to abiotic stimulus	4496	protein binding	4620	membrane
149	response to external stimulus
155	multicellular organism development
204	generation of precursor metabolites and energy
243	cell cycle
340	response to endogenous stimulus
472	translation
529	response to chemical
534	metabolic process
635	signal transduction
640	lipid metabolic process
789	catabolic process
818	carbohydrate metabolic process
821	DNA metabolic process
866	protein metabolic process
998	cellular component organization
1453	response to stress
1865	transport
2558	nucleobase-containing compound metabolic process
2618	cellular protein modification process
3039	biosynthetic process
3443	cellular process

## Sheet: Zag
#Genes	Biological process	#Genes	Molecular function	#Genes	Cellular component
1	abscission	12	oxygen binding	7	external encapsulating structure
2	fruit ripening	12	signaling receptor binding	10	lysosome
6	cell-cell signaling	51	chromatin binding	22	cell wall
24	embryo development	145	transcription regulator activity	36	vacuole
26	circadian rhythm	150	molecular_function	39	plastid
29	biological_process	166	translation factor activity, RNA binding	59	endosome
37	cell growth	209	signaling receptor activity	68	nucleolus
41	tropism	264	cytoskeletal motor activity	69	peroxisome
56	cell death	285	lipid binding	74	nuclear envelope
66	regulation of molecular function	393	carbohydrate binding	146	cytosol
78	growth	484	enzyme regulator activity	157	nucleoplasm
88	cell differentiation	541	structural molecule activity	161	thylakoid
89	secondary metabolic process	753	nuclease activity	258	Golgi apparatus
91	regulation of gene expression, epigenetic	1110	RNA binding	264	chloroplast
101	flower development	1120	DNA-binding transcription factor activity	271	mitochondrion
106	post-embryonic development	1907	nucleic acid binding	273	cytoskeleton
118	cellular homeostasis	2176	transporter activity	289	intracellular anatomical structure
119	pollination	2215	DNA binding	298	endoplasmic reticulum
123	reproduction	3087	binding	299	extracellular region
127	cell communication	3174	kinase activity	302	plasma membrane
129	response to light stimulus	4051	transferase activity	443	cellular_component
150	response to abiotic stimulus	4410	hydrolase activity	459	ribosome
161	multicellular organism development	4651	protein binding	842	cytoplasm
182	photosynthesis	5232	catalytic activity	1336	nucleus
187	anatomical structure development	5930	nucleotide binding	6515	membrane
196	response to biotic stimulus
206	response to external stimulus
309	cell cycle
420	generation of precursor metabolites and energy
487	response to endogenous stimulus
698	response to chemical
763	translation
804	metabolic process
939	signal transduction
981	lipid metabolic process
1135	catabolic process
1257	protein metabolic process
1306	DNA metabolic process
1615	cellular component organization
1784	carbohydrate metabolic process
2204	response to stress
3176	transport
3875	nucleobase-containing compound metabolic process
3917	cellular protein modification process
4658	biosynthetic process
5484	cellular process
