# Supplementary material for: Multi-omics resources for targeted agronomic improvement of pigmented rice
Source: Nat Food. 2023 May 11;4(5):366–71. doi: 10.1038/s43016-023-00742-9 (PMC10208962; doi:10.1038/s43016-023-00742-9)
Supplement: Supplementary file 4 — Repetitive sequences in the genome of pigmented rice. [file 43016_2023_742_MOESM4_ESM.xlsx]

## Sheet: Cempo Ireng
Repeat class	Subclass	Count	bp Masked	% Masked
DNAauto	CACTA	3604	3738498	0.0094
	CACTG	3753	5588607	0.0141
	Helitron	1112	877521	0.0022
	MLE	479	255261	0.0006
	MULE	6720	5680131	0.0143
	PILE	997	508578	0.0013
	POLE	595	375849	0.0009
	hAT	1405	850516	0.0021
DNAnona	CACTA	10336	3443602	0.0087
	CACTG	3424	947205	0.0024
	Helitron	30339	11330288	0.0285
	MLE	191	75245	0.0002
	MULE	42957	11463982	0.0289
	MULEtir	7854	1276855	0.0032
	PILE	1623	473974	0.0012
	POLE	679	169275	0.0004
	Tourist	2174	610579	0.0015
	hAT	16899	4561435	0.0115
	unknown	4219	735148	0.0019
LTR	Copia	11379	12781511	0.0322
	Gypsy	48852	91744078	0.2311
	Solo	132	115305	0.0003
	TRIM	4386	669302	0.0017
	unknown	3791	920019	0.0023
MITE	Stow	40897	7465144	0.0188
	Tourist	46357	9594586	0.0242
LINE	unknown	10843	5050076	0.0127
SINE	unknown	7329	1255399	0.0032
Centro	tandem	407	2909104	0.0073
Unspecified		55	28863	0.0001
unknown		33117	5987840	0.0151
Satellite		131	3195965	0.008
Total		347036	194679741	0.4903

## Sheet: Pulut Hitam-2
Repeat class	Subclass	Count	bp Masked	% Masked
DNAauto	CACTA	3728	3967815	0.0104
	CACTG	4003	6008951	0.0157
	Helitron	1091	832692	0.0022
	MLE	482	257018	0.0007
	MULE	6640	5823440	0.0152
	PILE	1018	515156	0.0013
	POLE	588	370916	0.001
	hAT	1361	838604	0.0022
DNAnona	CACTA	10534	3505495	0.0092
	CACTG	3523	1013172	0.0027
	Helitron	30014	11368789	0.0297
	MLE	158	56150	0.0001
	MULE	42795	11507434	0.0301
	MULEtir	7897	1274235	0.0033
	PILE	1641	467760	0.0012
	POLE	697	171100	0.0004
	Tourist	2130	603797	0.0016
	hAT	17057	4588481	0.012
	unknown	4268	756917	0.002
LTR	Copia	11472	13335636	0.0349
	Gypsy	43180	77334377	0.2023
	Solo	129	130193	0.0003
	TRIM	3529	634137	0.0017
	unknown	3808	917872	0.0024
MITE	Stow	41005	7495716	0.0196
	Tourist	46288	9572164	0.025
LINE	unknown	10819	5045441	0.0132
SINE	unknown	7247	1239498	0.0032
Centro	tandem	440	4420342	0.0116
Unspecified		64	29818	0.0001
unknown		32870	5996741	0.0157
Satellite		19	437605	0.0011
Total		340495	180517462	0.4721

## Sheet: Balatinaw
Repeat class	Subclass	Count	bp Masked	% Masked
DNAauto	CACTA	3709	3870611	0.0097
	CACTG	3796	5655748	0.0141
	Helitron	1067	822245	0.0021
	MLE	499	258626	0.0006
	MULE	6648	5554488	0.0139
	PILE	1022	519062	0.0013
	POLE	596	382491	0.001
	hAT	1447	872306	0.0022
DNAnona	CACTA	10386	3474516	0.0087
	CACTG	3437	945208	0.0024
	Helitron	30332	11230094	0.028
	MLE	160	53008	0.0001
	MULE	43091	11555049	0.0288
	MULEtir	7885	1280147	0.0032
	PILE	1640	480404	0.0012
	POLE	668	171571	0.0004
	Tourist	2157	605001	0.0015
	hAT	17296	4564021	0.0114
	unknown	4232	735547	0.0018
LTR	Copia	11453	12742277	0.0318
	Gypsy	50527	95021747	0.2371
	Solo	128	115937	0.0003
	TRIM	4658	716469	0.0018
	unknown	3772	941270	0.0023
MITE	Stow	40836	7458812	0.0186
	Tourist	46443	9615680	0.024
LINE	unknown	10825	4995985	0.0125
SINE	unknown	7266	1251487	0.0031
Centro	tandem	506	2758059	0.0069
Unspecified		55	31034	0.0001
unknown		33264	6039711	0.0151
Satellite		146	3091197	0.0077
Total		349947	197809808	0.4937

## Sheet: Cempo Abang
Repeat class	Subclass	Count	bp Masked	% Masked
DNAauto	CACTA	3550	3615846	0.0092
	CACTG	3730	5648800	0.0144
	Helitron	1067	834314	0.0021
	MLE	475	229278	0.0006
	MULE	6605	5512867	0.014
	PILE	995	516700	0.0013
	POLE	566	356343	0.0009
	hAT	1396	805119	0.002
DNAnona	CACTA	10322	3471356	0.0088
	CACTG	3441	957794	0.0024
	Helitron	29565	11074350	0.0281
	MLE	146	52966	0.0001
	MULE	42763	11475638	0.0292
	MULEtir	7703	1256938	0.0032
	PILE	1627	480661	0.0012
	POLE	683	170514	0.0004
	Tourist	2180	618359	0.0016
	hAT	16999	4584467	0.0116
	unknown	4144	719668	0.0018
LTR	Copia	11288	12654970	0.0322
	Gypsy	47987	90098448	0.2289
	Solo	127	117476	0.0003
	TRIM	4360	654374	0.0017
	unknown	3687	918832	0.0023
MITE	Stow	40691	7434940	0.0189
	Tourist	46065	9538725	0.0242
LINE	unknown	10739	4998125	0.0127
SINE	unknown	7271	1251506	0.0032
Centro	tandem	431	2504471	0.0064
Unspecified		54	28493	0.0001
unknown		32809	5948923	0.0151
Satellite		136	3327916	0.0085
Total		343466	191859177	0.4874

## Sheet: ZAC
Repeat class	Subclass	Count	bp Masked	% Masked
DNAauto	CACTA	3669	4005931	0.0106
	CACTG	3898	5963264	0.0158
	Helitron	1103	802192	0.0021
	MLE	473	257678	0.0007
	MULE	6408	5379574	0.0143
	PILE	1030	557007	0.0015
	POLE	564	371621	0.001
	hAT	1410	826612	0.0022
DNAnona	CACTA	10367	3478466	0.0092
	CACTG	3512	1001636	0.0027
	Helitron	30095	11406017	0.0303
	MLE	149	45162	0.0001
	MULE	42752	11504735	0.0306
	MULEtir	7901	1280379	0.0034
	PILE	1630	463867	0.0012
	POLE	711	177185	0.0005
	Tourist	2138	602221	0.0016
	hAT	17207	4562142	0.0121
	unknown	4285	760895	0.002
LTR	Copia	11673	13752910	0.0365
	Gypsy	40827	69561951	0.1849
	Solo	136	132483	0.0004
	TRIM	3760	637503	0.0017
	unknown	3790	942053	0.0025
MITE	Stow	40991	7490987	0.0199
	Tourist	46086	9538523	0.0253
LINE	unknown	10953	5118579	0.0136
SINE	unknown	7319	1261311	0.0034
Centro	tandem	355	5837171	0.0155
Unspecified		63	38092	0.0001
unknown		32934	6005674	0.016
Satellite		30	872998	0.0023
Total		338219	174636819	0.464
