# Supplementary material for: Multi-omics resources for targeted agronomic improvement of pigmented rice
Source: Nat Food. 2023 May 11;4(5):366–71. doi: 10.1038/s43016-023-00742-9 (PMC10208962; doi:10.1038/s43016-023-00742-9)
Supplement: Supplementary file 5 — Metabolic profiling of pigmented rice. [file 43016_2023_742_MOESM5_ESM.xlsx]

## Sheet: DATA (Median Scaled imputed)
		Group	KAUS-00429	KAUS-00400	KAUS-00401	KAUS-00402	KAUS-00403	KAUS-00404	KAUS-00432	KAUS-00433	KAUS-00434	KAUS-00435	KAUS-00436	KAUS-00441	KAUS-00408	KAUS-00409	KAUS-00411	KAUS-00412	KAUS-00413	KAUS-00443	KAUS-00444	KAUS-00423	KAUS-00424	KAUS-00453	KAUS-00454	KAUS-00455	KAUS-00425	KAUS-00426	KAUS-00427	KAUS-00456	KAUS-00457	KAUS-00428	KAUS-00458	KAUS-00459	KAUS-00430	KAUS-00431	KAUS-00460	KAUS-00461	KAUS-00462	KAUS-00437	KAUS-00438	KAUS-00439	KAUS-00405	KAUS-00406	KAUS-00442	KAUS-00414	KAUS-00415	KAUS-00445	KAUS-00446
		Column2	IN	IO	IO	IO	IO	IO	IO	IO	IO	IO	IO	MA	MA	MA	PH	PH	PH	PH	PH	TH	TH	TH	TH	TH	BD	BD	BD	BD	BD	CH	CH	CH	IN	IN	IN	IN	IN	IO	IO	IO	IO	IO	MA	PH	PH	PH	PH
		SAMPLE_ID	9035815	9035800	9035789	9035793	9035813	9035795	9035843	9035855	9035837	9035838	9035852	9035848	9035817	9035818	9035819	9035806	9035804	9035851	9035861	9035807	9035808	9035828	9035858	9035850	9035816	9035814	9035805	9035842	9035860	9035821	9035830	9035839	9035786	9035791	9035856	9035841	9035832	9035844	9035857	9035849	9035796	9035812	9035834	9035792	9035799	9035854	9035840
		COLOUR	Black	Black	Black	Black	Black	Black	Black	Black	Black	Black	Black	Black	Black	Black	Black	Black	Black	Black	Black	Black	Black	Black	Black	Black	Red	Red	Red	Red	Red	Red	Red	Red	Red	Red	Red	Red	Red	Red	Red	Red	Red	Red	Red	Red	Red	Red	Red
		ORIGN	India	Indonesia	Indonesia	Indonesia	Indonesia	Indonesia	Indonesia	Indonesia	Indonesia	Indonesia	Indonesia	Malaysia	Malaysia	Malaysia	Philippines	Philippines	Philippines	Philippines	Philippines	Thailand	Thailand	Thailand	Thailand	Thailand	Bangladesh	Bangladesh	Bangladesh	Bangladesh	Bangladesh	China	China	China	India	India	India	India	India	Indonesia	Indonesia	Indonesia	Indonesia	Indonesia	Malaysia	Philippines	Philippines	Philippines	Philippines
SUPER_PATHWAY	SUB_PATHWAY	BIOCHEMICAL	Chakhao	Ketan Adang	Ketan Ireng-1	Ketan Ireng-3	Mitak	Pulut Hitam-1	Cempo Ireng	Ketan Hitam	Ketan Ireng-2	Leukat Hitam	Padi Arang	Pulut Arang	Adong Hitam(H)	Pulut Hitam-2	Balatinaw(Glut.)	Perurutong Nb A	Tapol	Bulu Hitam	Pulut Hitam Siam	Khao Khan Nwe	Kum Kour	Khao Gam (Niaw)	Khao Niaw Dam	Niaw Dam	Baisbish	DZ 78	Rayada	DNJ 61	Khoya Motor	Ma Zhan (Red)	Hwang Mu	Nar B Upland	Banskopi Red	Kaivari Samba	Abor Red B	Beni Denia	Zag	Cempo Abang	Cempo Merah	Rebo	Beras Merah-24	Cempo Turi	Pulut Hitam-3	Seneman(Red)	Parsan(Red)	Hilay (Red)	Red 42
Amino Acid	Serine family (phosphoglycerate derived)	glycine	0.7008	0.6826	1.2413	1.121	1.4172	0.6962	1.7974	1.4139	1.6253	1.6242	1.2108	1.4008	1.1503	1.4947	1.1829	1.9382	1.1808	1.0597	1.7277	2.4194	1.8443	2.9353	0.5337	1.6734	0.3632	0.7139	1	0.4153	0.6606	0.6976	0.5336	0.7994	0.3659	0.7077	0.9672	0.2368	0.65	2.2993	0.3167	1.0928	2.3199	1.1777	1.1216	0.7846	0.6373	0.3249	0.8101
Amino Acid	Serine family (phosphoglycerate derived)	serine	0.6778	0.714	1.2514	1.1418	1.1902	1.1257	0.4481	1.1665	1.2814	1.3724	0.6221	3.2157	1.0888	1.0285	0.7848	0.991	0.6641	1.0369	1.3013	3.3023	1.6135	1.8388	0.856	1.0732	0.4403	1.838	1.2329	0.4971	1	0.8108	0.6511	0.7192	0.8121	0.5676	1.6272	0.5629	1.6685	0.4123	0.4464	1.4064	0.9139	1.3969	1.2705	1.3428	0.7095	0.4775	0.8492
Amino Acid	Serine family (phosphoglycerate derived)	N-acetylserine	1.2842	0.6583	2.3713	1.2085	1.2768	1.3014	0.6207	0.8417	1.6129	1.3977	0.988	2.5267	0.7904	1.158	1.5024	1.9464	1.445	1.9697	1.0517	2.5771	0.5694	0.9314	1.339	0.8173	0.3784	1.2097	0.7781	0.601	0.749	0.7998	0.5711	0.807	0.568	1.5397	0.5691	2.7955	1.5556	0.5365	1	1.196	0.534	0.8677	2.9407	0.7447	0.9408	1.6406	1.2973
Amino Acid	Serine family (phosphoglycerate derived)	sulfate*	1.7608	0.6808	0.9735	1.4302	0.5766	0.917	0.6665	0.9642	1.1337	1.3439	0.5865	2.5164	0.5807	0.669	1.3017	0.756	1.2422	0.8183	1.1879	0.9426	0.9245	1.3404	0.8682	1.1236	0.7434	0.8884	1.1522	0.4848	0.5698	1.3477	1.1795	1.3371	1.1503	1.054	1.0042	0.6981	0.7905	0.5974	0.954	1.0186	1	0.8019	1.0278	0.8888	1.2027	0.5145	0.6692
Amino Acid	Serine family (phosphoglycerate derived)	cysteine	1.3104	0.6918	0.7302	0.7732	1.4132	0.6316	0.4793	0.9961	1.0728	1.274	0.8068	2.3018	1.2488	0.9139	0.476	0.7016	0.6927	0.9414	1.1396	3.0558	1.1007	1.2232	0.5933	1.2006	0.7077	1.3227	1.4795	0.5177	1.481	1.6538	0.7684	0.6104	1.1723	0.8406	2.291	0.6274	1.2343	0.7404	0.6815	1.4319	1.2384	1.0214	1.1412	1.3525	1.0039	0.5869	1.1077
Amino Acid	Serine family (phosphoglycerate derived)	cystathionine	2.0507	2.2281	0.3354	0.3354	0.7706	1.9209	1.1971	0.3354	0.4661	0.6568	1.2851	2.4858	0.6317	0.8227	0.3354	1.1702	0.3354	0.3354	0.9833	3.7621	0.7637	1.8739	1.4703	1.481	1.2801	0.9832	0.6952	0.7862	0.6863	1.3219	0.3354	0.3354	0.3354	0.3354	0.7956	2.084	1	1.2224	0.3354	1.0542	0.3354	0.6221	0.3354	0.7112	0.3354	0.3354	0.6505
Amino Acid	Serine family (phosphoglycerate derived)	cystine	0.231	0.231	0.231	0.231	0.231	0.231	0.231	0.231	0.231	0.231	0.3214	13.7699	0.2386	1.0368	0.231	0.231	0.231	0.231	0.231	2.9167	0.231	0.231	0.231	0.9632	0.231	0.231	1.1088	0.231	1.903	0.231	0.231	0.231	0.231	0.231	4.2637	0.231	0.231	1.529	0.231	0.231	1.2112	0.231	0.6799	0.3675	0.231	0.231	0.8424
Amino Acid	Serine family (phosphoglycerate derived)	cysteine sulfinic acid	1.2376	0.8259	1.1702	0.7008	1.556	0.7729	0.3994	0.9581	0.8304	1.034	0.9357	1.5751	1	1.0485	0.5242	0.6878	0.9002	0.8199	1.0891	0.8766	0.7812	0.8257	0.3785	1.0435	0.5228	0.9615	1.0695	0.6135	1.0603	1.0431	1.0379	1.0251	1.2055	1.3862	1.4325	0.7442	1.2669	0.558	0.6428	1.3857	0.9215	0.8919	0.7783	1.0433	1.4443	0.6959	0.8669
Amino Acid	Serine family (phosphoglycerate derived)	3-sulfo-alanine	1.1514	0.664	1.6947	1.6329	1.2398	1.0227	0.5135	1.2724	1.8749	3.2195	1.0715	1.0559	0.904	2.1373	0.9267	0.5251	1.1446	1.4249	1.6663	0.7323	1.3473	0.7119	0.5276	1	0.5689	0.8205	1.1245	0.5424	0.9538	0.7841	0.9893	1.1019	0.7344	0.949	0.9855	0.4991	0.9592	0.5368	0.4872	1.1929	0.6102	0.9295	0.8656	0.9033	1.0571	0.5735	1.1126
Amino Acid	Serine family (phosphoglycerate derived)	S-carboxymethyl-cysteine	1.1845	0.6133	1.3405	1	1.0854	0.6401	1.34	0.4913	0.9456	1.3101	0.7718	3.1394	0.5634	0.8262	0.6517	0.7698	1.0812	0.9854	0.8976	0.4171	1.4884	1.9547	0.546	2.2145	0.4171	0.7922	2.2666	0.4171	0.6845	3.0097	1.284	1.4643	0.4868	0.5829	1.1558	0.4171	0.4925	1.9214	0.4171	1.4799	1.6338	0.5198	0.7795	0.457	0.7019	0.6914	0.6454
Amino Acid	Serine family (phosphoglycerate derived)	hypotaurine	0.534	1.0173	1.0197	1.1445	1.2227	1.1638	1.2437	1.0846	0.6631	2.0359	1.8224	7.6091	1.2536	1.6002	1.0978	0.491	0.444	1.0008	0.9395	0.5371	1.2294	1.2228	0.4087	2.6853	0.2049	1.4125	1.8676	0.8222	0.8506	1.185	0.5413	0.9992	0.48	0.2049	1.3833	0.2049	0.9714	1.1074	0.2248	1.5831	1.6969	2.3184	0.7472	1.5905	0.566	0.9062	0.8525
Amino Acid	Serine family (phosphoglycerate derived)	taurine	0.8569	1.0999	1.7859	1.3051	1.1069	1.8154	0.7871	1.258	1.8156	1.671	0.8495	2.3948	1	1.1912	0.8286	1.1882	0.8729	1.0965	1.1178	1.4703	1.4399	1.4207	1.2219	1.4972	0.7365	0.8388	1.7886	0.6324	1.335	0.8176	0.9949	1.2155	0.7285	0.8655	1.3597	0.6767	0.9692	0.9481	0.7169	1.3848	0.7504	1.1989	1.1502	1.28	0.7499	1.0672	1.126
Amino Acid	Serine family (phosphoglycerate derived)	N-acetyltaurine	0.6566	1.4576	1.2953	0.6669	0.9083	0.8862	1.7059	0.6394	0.7209	0.6456	0.5634	0.8308	0.6237	0.6586	0.6514	0.6053	0.6377	0.4856	0.6358	0.793	0.6532	0.6606	0.8204	0.8149	0.5915	0.9707	1.9302	0.7386	1.9726	1.7169	0.9698	1.0812	0.7985	1.2333	1.0156	1.3533	1.097	1.1217	1.2117	1.0528	1.2224	0.7558	0.5137	1.3205	1.3094	0.6271	1.7777
Amino Acid	Serine family (phosphoglycerate derived)	creatine	0.4946	4.8399	1.3423	0.2065	0.5592	0.2065	0.2065	0.3675	0.2065	0.2065	1.0356	0.2065	1.0207	1.7083	1.4989	0.4735	2.5154	0.2065	0.2065	1.4186	0.2065	3.4707	7.5373	0.2065	1.5658	0.9415	0.9793	0.7425	3.9025	7.6583	0.7221	0.2065	8.1001	1.2327	0.2065	0.4298	0.53	0.7862	2.6854	3.5369	0.4954	0.7101	6.3102	0.7782	0.3985	6.2296	0.348
Amino Acid	Serine family (phosphoglycerate derived)	isovalerylglycine	0.1564	0.1564	0.1564	0.1564	0.1564	0.1564	0.1564	0.1564	0.1564	0.1564	0.1564	0.1564	0.1564	0.1564	0.1564	0.1564	0.1564	0.1564	0.1564	0.1564	0.1564	0.1564	0.1564	0.1564	0.1564	0.1564	0.1564	0.1564	0.1564	0.1564	0.1564	0.3798	0.1564	0.1564	0.1564	0.1564	0.1564	0.1564	0.1564	0.1564	0.1564	0.1564	0.1564	0.1564	0.1564	0.3103	0.1564
Amino Acid	Serine family (phosphoglycerate derived)	2-methylserine	0.5382	0.8942	1.0042	1.4009	1.0498	0.8567	0.3185	1.3706	1.0382	0.9382	0.7753	1.0963	1.5334	1.3148	0.8246	0.6511	0.7605	1.7403	1.1258	1.1931	1.1824	1.3594	0.5618	1.67	0.7101	1.1963	0.9457	0.8518	0.6907	0.9074	1.1249	1.2315	0.456	1.3934	0.834	0.6957	1.4174	0.4684	0.4899	1.853	0.5072	1.3022	1.2274	1.2846	0.9722	0.6028	1.1255
Amino Acid	Aromatic amino acid metabolism (PEP derived)	quinate	2.2203	0.4364	6.3829	2.5001	3.0551	1.3469	0.8835	4.9199	5.0785	7.3111	2.6556	26.4986	3.1514	9.4414	2.5467	2.3324	5.8461	1.8679	3.7238	1.8984	1.1283	0.6923	0.8078	1.1623	0.3267	1.9402	1.3359	0.4764	0.6523	0.715	0.4899	1	0.3332	2.1769	0.6593	0.6367	0.621	0.8429	0.6719	1.9898	0.2487	1.0355	3.7006	0.4138	0.6031	0.557	0.801
Amino Acid	Aromatic amino acid metabolism (PEP derived)	3-dehydroshikimate	0.4669	0.4669	0.4669	0.701	0.8221	0.4669	0.4669	1.6729	1.6628	2.2915	0.4669	10.1636	5.0885	1.6571	1.5793	0.4669	0.4669	0.4669	1.8671	0.4669	0.7208	0.9982	0.4669	0.7063	0.4669	1.6444	1.4627	0.5497	0.7335	2.0635	0.4669	0.5285	0.6387	0.4669	0.5147	0.4669	0.4669	0.4669	0.4669	0.4669	0.4669	1.0018	1.2852	1.3283	0.4669	0.7863	0.6477
Amino Acid	Aromatic amino acid metabolism (PEP derived)	shikimate	1.59	0.4795	4.4846	1.444	1.2847	0.6962	0.565	2.0282	1.9567	2.3797	1.2329	6.9873	1.7724	2.627	1.4835	1.125	2.0795	1.4841	1.2064	0.9818	0.7368	0.5565	0.7307	0.5656	0.5401	1.1258	1.3853	0.7901	0.8395	0.7459	0.5986	1.2803	0.4485	1.5335	0.4275	0.6975	1.0949	0.8655	0.3861	1.7739	0.5748	0.9195	2.0497	0.5552	1.0727	0.7997	0.8819
Amino Acid	Aromatic amino acid metabolism (PEP derived)	anthranilate	1.1508	0.6918	1.732	1.739	0.5118	1.3193	0.774	1.1108	1.6879	1.9824	0.4226	2.8865	0.8142	1.1721	0.8672	1.2729	1.9821	1.4202	1.3938	1.0681	1.2312	1.005	1.7967	1.1283	0.3025	0.6395	1.0637	0.5676	0.8632	1.1109	0.6895	1.5374	0.5596	1.0516	0.5645	0.567	0.6587	0.4432	0.4412	1.2013	0.41	0.8336	1.7501	0.3662	0.6997	0.7119	1.1129
Amino Acid	Aromatic amino acid metabolism (PEP derived)	N-formylanthranilic acid	1.1746	0.4836	2.8014	3.0822	0.7841	1.4952	0.8416	2.1455	2.8816	2.918	0.6127	3.7045	0.7393	2.0596	1.465	2.1681	3.9687	2.1552	1.7335	1.2778	2.097	1.5761	1.8627	1.8428	0.6441	0.6532	2.0038	0.6843	1.5545	0.6355	0.8668	2.0725	0.5159	1.1176	0.8082	0.5974	0.8194	0.2987	0.4805	1.961	0.3768	1	2.4976	0.7934	0.9813	0.8566	1.3483
Amino Acid	Aromatic amino acid metabolism (PEP derived)	tryptophan	0.6972	0.4914	0.5716	1.8174	1.2926	0.7196	0.3587	2.6192	2.6013	0.8549	0.2131	1	3.8716	1.2954	0.6347	0.4001	0.5659	2.8168	1.9079	1.3308	1.1105	0.8899	0.2784	2.0645	0.3095	1.6969	1.1206	0.3382	0.9073	2.1463	1.5852	2.665	0.4682	0.6588	1.25	1.9867	0.8125	2.5533	1.5355	2.7847	0.6556	0.8465	0.409	1.0362	1.2388	0.6039	0.541
Amino Acid	Aromatic amino acid metabolism (PEP derived)	oxindolylalanine	1.039	0.2774	1.3025	0.7884	0.8486	0.3776	0.4525	1.9944	2.244	0.9419	0.2627	1	1.8834	0.8642	0.6561	0.2878	1.7259	1.013	1.0316	0.6349	0.5851	0.4635	0.2545	1.0346	0.5381	1.1974	1.1554	0.3458	1.5982	1.3089	1.094	2.1163	0.4584	1.2226	1.3115	1.009	1.3753	1.7753	0.9079	3.0868	0.573	0.9332	1.2986	0.8061	1.1061	0.838	1.1773
Amino Acid	Aromatic amino acid metabolism (PEP derived)	indolelactate	1.1037	0.3896	0.7411	1.1482	3.5384	0.6845	0.9613	3.7265	0.8461	0.5348	0.6869	0.8815	7.3189	0.9255	0.4896	1.5336	2.6745	1.1938	1.1887	0.5237	0.5933	0.894	0.2019	0.9374	0.7565	5.535	1.4454	0.5858	2.0086	1.4602	1.6296	3.3506	1	0.6161	1.0495	2.2806	1.1604	6.0148	0.909	16.1951	0.4322	1.7503	0.7849	0.7323	1.3328	0.8414	0.7612
Amino Acid	Aromatic amino acid metabolism (PEP derived)	3-indoleglyoxylic acid	0.8243	0.44	1.8754	0.6981	0.7301	0.8264	0.6023	1.0352	1.1226	2.1864	0.6515	2.4545	1.2663	0.8	0.9147	1.0521	1.6183	0.9266	0.4314	1	0.4777	0.9147	0.4654	0.7388	0.4743	2.0845	1.2328	0.9355	1.4951	1.3802	0.7043	2.2256	0.5994	1.6198	1.0727	1.255	1.6346	1.0215	0.8226	1.4869	0.7256	0.9839	1.6326	0.962	1.1087	0.7475	1.178
Amino Acid	Aromatic amino acid metabolism (PEP derived)	tryptamine	8.4286	0.1404	10.5482	3.669	1.9354	2.3072	0.3123	6.1719	5.9776	7.2445	1.6671	11.0495	2.5685	5.3262	1.2321	0.3853	7.7588	0.9839	5.8975	3.4827	2.0295	1.2402	1.0167	1.8819	0.1404	0.7554	0.7524	0.2288	0.4269	1.1497	0.6272	2.7854	0.1404	0.407	1.1035	0.9489	6.8503	0.2896	1	1.6532	0.2038	0.5396	0.6091	0.1404	1.1392	0.3669	1.8976
Amino Acid	Aromatic amino acid metabolism (PEP derived)	serotonin	4.7623	1.4686	1.7828	0.9649	2.059	2.5345	1.0181	1.0944	1.866	0.8036	0.8008	4.9963	1.4867	1.1469	0.8877	1.3969	1.4308	0.6385	1.4834	3.4828	2.0306	1.979	6.8269	1.4327	0.9951	2.1435	0.7764	0.9373	0.58	1.2218	1	1.2348	0.8282	0.382	0.3853	1.7845	1.5479	0.7226	0.9902	1.5285	1.2589	1.4738	0.185	0.3155	0.4262	0.5936	0.7499
Amino Acid	Aromatic amino acid metabolism (PEP derived)	kynurenate	0.6624	0.3743	0.2744	0.5055	0.2744	0.2744	0.5829	0.7408	0.645	0.2744	0.2744	0.2744	0.4669	0.2744	0.7327	0.4366	0.5369	0.3849	0.3131	0.6639	0.5017	0.9355	0.4799	1.4506	1.8189	1.8146	3.1546	0.8157	2.1318	1.1552	0.9424	1.4665	1.0944	2.6992	1.412	1.4044	1.0687	1.5088	0.5988	1.3265	0.9781	0.7755	1.4043	0.786	7.9355	0.581	9.1713
Amino Acid	Aromatic amino acid metabolism (PEP derived)	kynurenine	0.5846	0.6528	0.6268	0.7703	0.8687	0.5045	0.8978	1.3338	1.4322	0.4854	0.4529	0.5102	3.1856	0.8602	0.5225	0.5183	0.8221	1.2472	0.9206	1.0814	0.9192	0.5707	0.4856	1.0038	0.6231	1.0628	1.1619	0.7634	1.7832	1.5741	1.1298	1.6561	0.5055	0.7154	1.0048	1.1345	1.0492	2.6548	1.0152	1.9789	0.9962	0.7865	0.9647	0.8646	0.8516	0.713	0.7712
Amino Acid	Aromatic amino acid metabolism (PEP derived)	xanthurenate	2.72	1.0051	0.9307	0.6093	0.4917	0.7306	0.6697	1.1135	0.84	0.4692	0.7954	0.8007	0.7091	0.5145	1.0004	0.4552	0.6404	0.6912	0.715	1.8738	0.5983	0.754	1.9947	0.86	0.8392	1.9691	1.7003	0.8736	1.0621	1.5655	1.4944	1.9574	0.6027	1.1608	1.2363	0.9143	1.4773	0.9475	0.747	1.431	1.1821	0.9823	0.8716	0.8825	1.6618	0.9711	2.5467
Amino Acid	Aromatic amino acid metabolism (PEP derived)	3-formylindole	1.2164	0.3642	2.9023	1.7858	0.7552	1.0912	0.9483	1.4498	1.8667	1.6621	0.5563	2.2	0.9723	1.2649	0.9275	1.4523	3.0802	1.8359	1.1452	0.9428	1.4754	0.9997	1.3861	1.1127	0.3509	0.8991	0.8413	0.7419	0.89	0.5099	0.9986	2.6221	0.3974	1.386	0.5727	0.7086	0.8975	0.929	0.5142	1.9655	0.5224	0.6699	1.2283	0.4656	1.0428	0.7454	0.7988
Amino Acid	Aromatic amino acid metabolism (PEP derived)	phenylalanine	2.3173	0.7503	1.6677	0.9698	1.3454	0.6824	0.6392	0.9563	0.8307	1.7312	0.652	1.774	1.2627	1.2766	0.6044	0.76	1.0272	1.0907	1.3324	6.3226	1.4305	1.3667	0.6951	1.3197	0.4736	1.134	1.0881	0.5589	0.9715	0.9716	0.7077	1.134	1	0.6044	1.0761	0.3684	1.1235	0.7865	0.5499	2.6933	1.5754	1.2092	0.8584	1.1664	0.8673	1.0038	0.9892
Amino Acid	Aromatic amino acid metabolism (PEP derived)	phenylacetate	1.8037	0.6198	1.3583	0.8176	0.7513	0.7436	1.2774	0.717	0.8071	1.2525	0.7148	0.6198	0.6198	1.0292	1.7106	1.147	1.0363	0.8401	0.8344	0.7044	1.0004	1.2133	0.8266	0.9813	0.6198	0.6819	1.2689	1.5273	0.7625	0.6677	0.9858	1.5432	0.6198	1.1363	0.6198	0.6198	0.6198	1.5597	0.6198	1.2606	3.3868	0.6198	0.9996	0.6198	1.0941	0.7455	0.7492
Amino Acid	Aromatic amino acid metabolism (PEP derived)	phenyllactate (PLA)	2.2975	1.1669	1.2612	1.6537	0.5828	0.9096	0.6931	1	1.088	0.9073	0.945	1.6122	0.98	0.5828	0.5828	1.0917	1.8408	1.4953	0.5828	1.147	0.5828	0.7756	0.9923	0.5828	0.5828	1.3091	0.5828	0.6652	0.9114	0.5946	0.5828	1.6019	0.5828	0.5828	0.5828	0.5828	0.5828	1.3169	0.5828	1.7726	0.5828	0.824	0.6811	0.9133	0.6483	0.697	0.5828
Amino Acid	Aromatic amino acid metabolism (PEP derived)	phenylpyruvate	0.2868	0.2868	0.8857	2.1024	1.0351	1.8052	0.3857	0.4551	0.9301	1.7975	0.6771	1.4369	1.2141	1.0401	0.4474	1.9753	0.8176	1.7982	2.1748	1.2356	2.047	1	0.536	0.5842	0.2868	0.2868	0.2868	0.2868	0.2868	0.2868	0.2868	0.2868	0.2868	0.2868	0.2868	0.2868	0.2868	0.2868	0.2868	0.2868	0.7393	0.2868	0.2868	0.2868	0.2868	0.2868	0.2868
Amino Acid	Aromatic amino acid metabolism (PEP derived)	tyrosine	1.5247	0.8602	1.2786	0.7682	1.0448	0.6537	0.8723	0.8079	0.7538	0.9238	0.5676	1.4054	1.1075	0.8853	0.791	0.6757	0.6932	0.8219	0.9332	8.5084	0.9909	0.9946	0.6709	0.8863	0.5044	1.4873	1.3273	0.6329	1.6912	1.1734	0.8781	0.8381	1.128	0.8771	0.9508	1.0489	1.579	1.6413	0.7673	1.4135	2.2126	0.9929	0.653	1.2889	1.1989	0.902	1
Amino Acid	Aromatic amino acid metabolism (PEP derived)	tyramine	3.4002	0.9188	8.4824	4.1374	1.7013	2.0335	0.5699	5.4003	7.1424	15.2034	3.7962	19.1563	7.2869	7.1176	2.4165	2.0521	7.0097	3.87	9.9093	4.2314	3.4106	1.2775	3.3213	1.194	0.52	0.9006	1.7104	0.3233	0.8184	0.2991	0.4409	0.6614	0.1637	0.8836	0.7704	0.039	0.6897	0.2506	0.1219	1.0252	0.1475	0.6853	1.6129	0.3184	0.2056	0.4278	0.4433
Amino Acid	Aromatic amino acid metabolism (PEP derived)	4-hydroxyphenylpyruvate	0.7821	0.5746	0.6452	1.3216	1.4841	1.5599	1.0572	0.5552	0.9898	1.1423	1.1183	1.4399	0.898	1.1466	0.774	1.654	0.6874	2.3421	1.3833	2.2916	1.2045	1.2888	1.839	0.6429	0.5552	1.1043	0.5552	1.5501	0.7529	1.0102	0.5552	0.5552	0.5552	0.7987	0.5552	0.7232	0.6366	0.8288	0.5552	0.6269	1.146	0.6258	0.5552	0.5552	0.6787	0.8191	0.5732
Amino Acid	Aromatic amino acid metabolism (PEP derived)	3-(4-hydroxyphenyl)lactate	1.6479	0.3736	4.6019	2.6137	2.6419	1.4547	0.3679	4.708	3.737	2.5405	1.6461	1.7758	2.2545	1.9736	1.0293	2.9948	3.2934	4.633	1.7904	1	2.0035	0.9663	0.4561	1.4215	0.1214	1.5046	1.0863	0.4043	1.4989	0.3661	0.4977	0.715	0.2924	0.6205	1.792	0.3912	1.2885	0.7719	0.3208	6.0037	0.3367	2.0384	1.0116	2.9021	0.5191	0.4083	0.3855
Amino Acid	Aromatic amino acid metabolism (PEP derived)	beta-tyrosine	0.6117	0.4806	2.2384	1.3513	58.8512	1.8683	0.3011	1.7517	2.0493	1.9598	0.81	2.0108	1.5587	1.1613	3.597	61.0396	63.2438	1.5492	1.901	0.5487	4.9852	1.1015	0.3603	0.7311	0.4159	0.9733	25.9993	0.5236	1.2027	0.6877	0.6082	1.0266	0.8391	0.7002	1.0013	0.9401	4.7823	0.5288	0.7774	1.7363	0.4626	1.4638	2.0086	37.3699	0.6795	0.7834	0.5916
Amino Acid	Aromatic amino acid metabolism (PEP derived)	3-methoxytyrosine	0.9586	0.4909	2.7814	1.0245	1.2032	0.8221	0.7855	1.11	2.3137	0.9529	0.4661	1.3271	2.536	1	0.6911	0.8493	1.7104	1.1589	1.6332	0.6055	0.9077	0.8712	0.8216	1.1144	0.3718	0.7292	1.1512	0.3562	0.6874	0.7488	1.1039	1.6586	0.4239	1.4988	0.4624	1.6707	0.9142	1.2313	0.6594	1.7465	0.7362	0.6837	0.8194	0.5473	0.9529	0.478	0.3451
Amino Acid	Aromatic amino acid metabolism (PEP derived)	3-(4-hydroxyphenyl)propionate	2.7642	1.1286	4.3894	1.7971	3.7767	1.4602	1.7028	3.537	3.8065	4.1221	2.5074	6.6159	2.0761	4.9558	2.8788	1.4164	4.3191	2.1895	3.8693	1.3037	2.2352	1.3646	1.534	2.3299	0.5128	0.7854	0.7901	0.4974	0.6798	0.4412	0.9257	1.5272	0.2767	0.759	0.7018	0.5183	1	0.6024	0.3613	1.8434	0.793	0.9617	1.0269	0.6058	0.856	0.7449	1.1087
Amino Acid	Aromatic amino acid metabolism (PEP derived)	O-sulfo-tyrosine	0.6752	0.5634	1.2702	1.1246	1.157	0.9991	0.7412	1.8005	0.8262	1.4354	0.6887	2.4659	1.2838	1.1945	0.7963	1.1674	1.5547	1.0593	2.0423	0.5977	1.4584	1.5561	0.3505	1.2207	0.7885	0.8855	1.3326	0.6451	0.757	1.1562	0.758	0.7936	1.2471	0.8928	0.7013	0.669	1.2933	0.432	0.7885	1.2171	1	1.0559	2.5885	1.1838	1.009	0.5396	0.5694
Amino Acid	Aromatic amino acid metabolism (PEP derived)	N-acetylphenylalanine	4.4124	0.5294	3.8377	0.8264	0.832	0.7917	1.4984	0.6228	0.7622	0.8068	0.5294	0.8589	0.5294	1.0026	0.5294	0.5294	1.6677	0.5294	0.5872	1.9434	0.6326	0.8813	0.6959	1.0918	0.5294	1.645	0.581	0.925	0.8292	0.5294	1.1683	2.3266	0.8197	0.9296	0.5294	0.5294	1.753	0.5294	0.5294	2.413	1.5315	0.856	0.9009	0.5294	1.1025	1.6723	0.5294
Amino Acid	Aromatic amino acid metabolism (PEP derived)	N-acetyltryptophan	0.5037	0.5037	0.7769	0.5037	0.5037	0.5037	0.5037	0.5665	0.5704	0.5037	0.5037	0.5037	0.5037	0.5037	0.5037	0.5037	1	0.5037	0.5037	0.5037	0.5037	0.5037	0.5037	0.5037	0.5037	0.5037	0.5037	0.5037	0.5037	0.5037	0.6236	2.4694	0.5037	0.5037	0.5037	0.5037	0.5037	0.972	0.5037	2.3851	1.7003	0.5037	0.5037	0.5037	0.5037	0.5037	0.5037
Amino Acid	Aromatic amino acid metabolism (PEP derived)	N-acetyltyrosine	1.1419	0.5728	2.6018	0.8834	1.001	0.7776	0.8316	0.6749	1.0589	0.7145	0.5728	1.0353	0.6645	0.999	0.8635	0.7575	1.3532	0.7674	0.6681	1.7778	0.767	0.8622	0.6576	1.1152	0.5728	2.9344	0.5728	0.5728	1.7362	0.5728	0.881	1.2123	0.5728	1.2635	0.5918	0.5728	1.4943	0.5728	0.5728	1.3407	1.6045	0.9263	0.6819	0.5772	0.7291	0.7279	0.5728
Amino Acid	Aromatic amino acid metabolism (PEP derived)	o-tyrosine	1.2973	0.9136	1.5614	1.0854	1.3142	0.8978	0.3605	1.4335	1.7396	1.3457	0.9485	2.2535	1.7443	1.3624	0.6448	0.8518	0.8463	1.6625	1.2881	1.2669	1.3041	1.2112	0.8852	1.2831	0.9333	1.4759	1.261	0.6217	1.2183	0.9787	0.8124	1.2497	1.2898	0.7224	1.3024	0.6037	0.8564	0.5152	0.8628	1.7946	0.4722	1.2457	1.1024	1.3322	0.9434	0.8055	1.2662
Amino Acid	Aromatic amino acid metabolism (PEP derived)	N-formylphenylalanine	0.5336	0.375	0.8664	0.375	0.375	0.375	0.375	0.375	0.59	0.8102	0.375	1.0016	0.375	0.7429	0.375	0.375	0.4719	0.375	0.375	1.2798	0.375	0.375	0.375	0.375	0.375	0.375	0.375	0.375	0.375	0.375	0.375	0.9465	0.375	0.375	0.375	0.375	0.375	0.375	0.375	1.1028	0.375	0.375	0.375	0.375	0.375	0.375	0.375
Amino Acid	Aspartate family (OAA derived)	aspartate	1.0754	1.0414	1.3747	1.0639	0.6171	0.9927	1	1.1468	1.4011	1.243	0.7446	2.27	0.7799	0.7584	1.1157	0.7759	0.5886	0.8799	1.0354	1.5434	1.2582	1.0694	0.7075	1.2451	0.5274	0.9662	0.8528	0.7411	0.54	1.5358	0.8102	1.2915	0.8395	1.028	0.7545	1.0327	1.4472	0.7825	0.8588	0.7129	1.3483	0.8027	2.0101	1.0887	0.9426	0.7652	0.8148
Amino Acid	Aspartate family (OAA derived)	threonine	0.968	0.9016	1.5515	0.8108	1.3027	0.86	0.9001	1.313	1.0785	1.6516	0.5626	3.4045	2.7633	1.1284	0.6377	0.7692	0.5482	1.3479	1.0242	3.0149	0.8924	0.9582	0.7175	1.1138	0.5394	1.6182	1.5663	0.5208	1.6811	1	0.6298	0.821	0.7422	0.5125	1.1416	0.3163	1.2961	0.9207	0.581	2.1788	1.1558	1.8496	0.6995	1.1998	0.958	0.6263	1.0142
Amino Acid	Aspartate family (OAA derived)	asparagine	0.9588	1.9414	1.3145	0.6928	0.8012	0.7123	1.4111	0.8265	1.2547	1.0592	0.5189	0.4373	0.7571	1.3489	0.5469	0.3533	0.3508	0.8733	0.339	1	0.524	0.3134	0.9053	1.3975	0.3893	1.0198	1.4167	0.4599	1.5057	1.5659	1.7321	0.9056	1.5641	1.1887	0.8232	0.6111	0.9061	0.7641	1.2341	1.1353	1.2511	0.7728	1.3416	0.8181	1.3394	0.7985	1.583
Amino Acid	Aspartate family (OAA derived)	lysine	0.9934	1.006	1.1798	0.8142	1.015	0.913	1.4532	0.9135	0.8869	1	1.3066	1.3514	1.2446	0.8018	0.5006	0.5728	0.6135	0.9156	1.2819	3.513	0.7811	1.0388	1.0974	0.5593	0.5351	0.9523	1.2168	0.4851	1.0657	1.2375	0.7569	1.0331	0.4889	0.7314	1.3254	0.6039	0.9624	1.2668	0.4506	1.3984	1.2876	0.6579	0.6147	0.7286	0.5339	0.587	1.0386
Amino Acid	Aspartate family (OAA derived)	N6-methyllysine	1	0.63	1.3554	0.2517	1.2404	0.9269	1.3136	0.2517	0.2517	0.2517	0.6575	4.3699	1.5771	1.3809	0.2517	0.8985	1.2115	0.2517	1.0986	4.6616	0.2517	0.2517	2.3781	0.2517	0.3268	1.5166	7.003	0.4022	1.8997	0.8895	0.7773	0.7131	0.3153	0.2517	1.4667	0.2517	0.2517	0.7937	0.6376	1.6376	0.5875	1.2989	0.77	0.9785	0.4584	0.5903	0.7822
Amino Acid	Aspartate family (OAA derived)	fructosyllysine	1.1352	0.7236	2.2135	1.2442	1.5351	1.0929	0.6277	1.0467	1.5022	1.5138	1.2042	1.8358	1.3533	1.1288	0.5168	0.6631	1.2483	1.3941	1.5756	4.9001	1.1117	0.6286	1.2973	0.9875	0.8532	0.9496	0.9878	0.7062	1.0403	0.9273	0.6307	0.7228	0.6502	0.8074	1.0835	0.8624	0.6769	0.8	0.9035	1.3767	0.7975	0.8528	1.0558	1.0952	0.7704	0.9415	1.337
Amino Acid	Aspartate family (OAA derived)	saccharopine	0.8363	0.9524	0.8967	0.8495	1.3943	1.4033	0.6973	1.3618	1.0356	0.9866	1.3788	3.3865	2.9527	1.3643	0.4062	0.5405	1.8787	1.1235	1.5057	2.0498	1.598	0.7178	0.7367	0.7563	0.9219	0.6925	1.5561	0.2662	1.3431	1.7647	0.539	1.4546	0.7806	0.9892	2.0133	0.2662	0.2662	1.0108	0.7995	1.9674	0.2881	1.369	0.2662	2.1295	0.2662	0.2662	0.7987
Amino Acid	Aspartate family (OAA derived)	pipecolate	1	0.5068	5.1617	0.909	3.2157	0.7667	1.7832	2.4875	1.0735	1.2735	0.4096	2.584	2.9784	1.7563	0.5391	1.1112	0.9882	1.0766	1.2778	0.7805	0.8442	3.2758	1.7033	0.637	0.4921	0.6019	6.3038	0.7402	2.2928	2.0085	0.5439	2.16	0.6712	0.7513	1.1804	0.3728	1.0792	1.9855	3.2815	4.4149	4.614	3.8189	0.2611	2.4256	1.558	2.0793	0.7093
Amino Acid	Aspartate family (OAA derived)	2-aminoadipate	0.2376	0.2376	0.2376	0.7756	1.9191	0.2376	0.2376	0.781	0.7059	1.1947	0.2376	6.3677	1.8226	0.8448	0.2376	0.7027	1.504	1.0767	1	1.6402	0.4213	1.0672	0.2376	2.3124	0.2376	1.5458	2.6316	0.2376	0.2524	0.3297	0.2376	0.6822	0.2376	0.2376	0.9005	0.2376	0.2376	0.2376	0.2376	2.5976	0.2376	1.6006	1.1671	0.2376	0.2376	0.2376	0.4436
Amino Acid	Aspartate family (OAA derived)	2-hydroxyadipate	1.4346	0.6898	0.656	0.9243	1.4219	0.7481	1.3809	1.575	1.2547	1.6821	1.3044	4.2007	2.1952	1.1231	0.6283	0.4897	1.4792	0.8878	1.8118	0.7311	1.4048	1.1213	0.9107	2.2913	0.8145	2.8003	1.7357	1.0904	1.3137	1.0963	0.9177	0.9357	0.642	0.4613	1.2014	1.5188	0.7516	0.9156	0.9001	2.5823	0.3244	0.7347	1.3659	1.3182	0.7776	1.0609	0.7769
Amino Acid	Aspartate family (OAA derived)	6-oxopiperidine-2-carboxylate	1.1837	0.6722	2.8457	1.2202	1.147	0.6607	0.7541	1.5953	1.1743	1.5656	0.9949	3.2559	1.0763	1.4064	0.9202	0.574	1.6622	0.8922	1.0918	1.3722	0.933	0.9807	0.2735	1.5904	0.4525	1.0482	1.784	0.8661	0.645	0.5925	0.9714	1.7498	0.9352	1.5008	0.703	0.7055	0.9405	0.709	0.3979	3.3834	0.8847	1	1.034	0.382	1.0431	0.8388	0.7702
Amino Acid	Aspartate family (OAA derived)	methionine	0.5793	1.6562	1.6516	1.1306	1.5077	1.5292	0.8026	0.3206	0.4126	0.3206	0.9401	0.3206	0.7833	0.3206	0.758	0.5714	0.3206	0.3206	0.3206	12.4696	0.9129	1.7457	0.3206	0.3206	0.4919	2.0595	2.0371	0.6396	0.4119	1.7086	0.7697	0.4528	1.3691	1.1521	1.969	0.6599	1.9736	1.2255	0.5711	0.5758	2.3343	2.4961	0.3488	2.7024	1.302	0.492	0.4259
Amino Acid	Aspartate family (OAA derived)	S-adenosylhomocysteine (SAH)	0.5672	0.6813	0.811	0.724	1.3127	1.0099	0.5186	0.6015	0.8905	1.8915	0.7347	3.3649	2.2568	1.8411	0.3509	0.5136	0.8916	1.2683	2.4884	3.2205	0.9033	0.7055	0.6723	1.898	0.7809	1.2333	1.2663	0.5274	1.2637	0.8598	1.1956	1.1906	1.1028	0.8967	1.8388	0.7293	1.201	0.4542	0.396	1.5503	0.4627	1	1.1149	1.0215	0.5411	0.4811	1.3806
Amino Acid	Aspartate family (OAA derived)	5-methylthioadenosine (MTA)	1.4715	0.719	2.1076	2.0079	2.1019	1.486	0.1197	1.6058	1	3.4532	0.9429	14.0726	3.0119	6.0721	0.4636	0.5661	1.0302	3.3385	5.1661	4.7335	1.9164	3.7377	1.455	7.8052	0.633	1.7653	1.1369	0.3311	1.1734	1.0621	0.4649	0.7656	1.1247	0.2339	3.4424	0.3866	0.88	0.1611	0.518	2.057	0.2079	2.4657	6.3429	0.8545	0.523	0.7603	0.7917
Amino Acid	Aspartate family (OAA derived)	5-methylthioribose**	1.546	0.6622	1.3784	1.21	1.2946	0.7983	0.3518	0.9049	1.3502	1.6669	1.9164	2.4984	1.766	1.2955	1.0444	0.9598	1.8945	1.7454	1.2632	1.9875	1.7215	1.2936	2.4073	1.4572	0.8331	0.5466	0.9859	0.2293	1.0141	0.4638	0.9771	1.717	0.5221	0.6823	1.0753	0.2864	0.2333	0.2919	0.2293	1.2684	0.3929	1.7273	1.7708	0.282	0.6932	0.8866	1.0151
Amino Acid	Aspartate family (OAA derived)	methionine sulfone	1.6895	1.1054	1.5945	0.0688	0.837	0.1524	0.9929	0.1493	0.1356	0.5783	0.1951	6.4837	3.7716	0.8288	0.357	0.1605	0.178	0.1986	1.9401	0.7548	0.2363	0.1905	0.0688	0.3752	4.0142	3.63	2.3949	1	0.5282	1.7892	1.4754	0.8654	1.998	0.7914	1.1976	1.0399	1.747	0.1978	1.1579	1.7932	0.342	0.9347	2.0125	0.1584	0.1218	0.8077	2.1371
Amino Acid	Aspartate family (OAA derived)	methionine sulfoxide	1.1639	0.3556	2.1071	0.8017	0.6239	0.4335	0.687	1.0324	1.2673	1.164	0.3573	1.3157	0.4131	1.0046	0.5954	0.4306	1.1463	0.6795	0.7501	1.63	1.2267	0.7361	0.3887	1.167	0.375	1.4216	1.2655	0.3499	0.9558	0.6043	0.8828	1.0983	0.6877	1.3026	1.7748	0.4569	2.1192	1.0599	0.5862	1.4745	1.1011	1.2383	0.8245	1.1597	0.8192	1.0035	0.5503
Amino Acid	Aspartate family (OAA derived)	S-methylcysteine	1.1636	0.9443	1.5388	0.8254	0.9716	0.8575	1.4761	0.7753	1.0289	0.8539	0.5916	2.5164	0.5274	1.2044	1.5949	2.2887	2.5319	0.7923	0.7194	2.9219	1.5364	2.6372	0.6115	1.8155	0.2804	1.08	2.2846	0.9515	0.5599	1.2202	0.8723	0.5795	0.376	0.3557	1.2545	0.2804	1.5119	2.1158	0.3664	1.4601	3.8661	1	0.48	0.8136	0.5629	0.9544	0.3776
Amino Acid	Aspartate family (OAA derived)	N-acetylmethionine sulfoxide	1.4473	0.2934	1.9255	1.4115	0.9189	0.8422	0.2616	1.0898	1.1984	1.6633	1.1044	1.6323	1.037	1.2717	0.89	0.9667	1.599	1	1.3971	0.811	1.182	0.7955	0.9783	1.0939	0.4451	1.3233	0.8581	0.581	0.9558	0.6003	0.8408	1.4512	0.5639	1.4454	0.8081	0.3181	1.6993	0.3652	0.2435	1.7348	0.5438	1.061	1.9235	0.7358	0.7385	0.8526	0.824
Amino Acid	Aspartate family (OAA derived)	N6-acetyllysine	2.1177	0.988	2.7423	0.7571	0.7823	0.836	1.5231	1.1463	1.0153	1.1664	0.7637	3.8137	0.9427	0.9325	0.7671	0.5504	0.5504	0.8262	1.0187	2.6428	0.7596	1.1055	0.8612	1.0295	0.7348	0.5504	1.8121	0.8855	1.1614	1.032	0.7084	0.611	0.9553	0.789	0.886	1.6541	3.2899	0.5504	1.1905	2.2737	0.5504	1.2369	1.0288	0.9024	1.1038	0.7571	0.6194
Amino Acid	Aspartate family (OAA derived)	N6,N6,N6-trimethyllysine	1.0584	0.9419	1.5137	0.9786	2.2399	1.1984	1.0353	1.4795	1.1667	0.7819	0.4989	1.7961	3.7883	0.8124	0.3527	1	1.4046	1.1081	0.8168	2.076	1.2111	2.0865	0.8496	1.2755	0.2997	0.8551	0.9036	0.5653	0.9362	1.3968	0.5624	0.3429	0.4796	0.5245	0.7176	0.6299	0.8599	0.7682	0.4108	1.2144	0.8918	0.6322	0.206	1.0585	1.4017	0.2724	0.6727
Amino Acid	Aspartate family (OAA derived)	alanine	1.1133	0.5523	1.3657	1.181	1.3239	0.9639	1	1.1703	1.4112	1.7387	0.8544	1.8806	0.81	2.0354	1.071	1.9158	1.5928	0.9747	1.107	2.2985	1.7677	1.8251	0.5342	0.8107	0.3349	1.0028	1.3253	0.6866	0.6102	0.5209	0.5813	0.8324	0.5436	0.4738	1.4144	0.2952	1.2481	2.0662	0.3948	1.3583	1.6144	1.2797	0.8326	1.0064	0.4936	0.6943	0.4799
Amino Acid	Aspartate family (OAA derived)	N-acetylalanine	1.3922	0.8697	1.7128	1.3084	0.7512	0.7735	0.2773	0.6448	1.0694	1.0569	1.0745	2.0381	1.0691	1.1741	1.1308	1.048	1.0707	0.9778	0.9133	1.6279	0.6927	0.7853	1.0367	1.082	0.3506	1.4733	1	1.1613	0.6201	0.7864	0.6143	1.1744	0.5867	1.2688	0.5874	0.9775	1.0642	0.3423	0.7354	1.2962	0.4175	0.8358	1.322	0.5284	0.9951	1.0979	1.1048
Amino Acid	Aspartate family (OAA derived)	N,N-dimethylalanine	0.8705	1.0775	1.1776	1	0.8184	1.1158	1.0612	0.7756	1.1293	1.4871	1.1507	1.4581	0.6767	1.0429	1.01	1.1741	0.7943	0.7829	1.2699	0.8389	0.9914	0.9636	0.9787	1.032	0.8623	0.9898	1.1779	0.8105	1.1285	0.8102	0.7983	0.9136	0.9221	1.1057	0.8855	0.9879	0.8964	0.993	1.303	0.7955	1.1177	1.0289	1.1802	1.0163	1.0934	1.0852	0.9203
Amino Acid	Aspartate family (OAA derived)	N-acetylasparagine	2.287	0.8095	4.7809	0.7703	0.8401	0.6643	1.6733	0.6201	1.428	0.8699	0.5154	2.348	0.435	1.4599	0.9553	0.777	1.6959	0.9955	0.241	0.6367	0.6469	0.6971	1.0045	1.2613	0.264	0.8801	0.8229	1.0209	0.3897	0.3007	3.4615	2.4969	0.6809	3.4418	0.3602	0.7827	0.9773	0.3479	0.7522	2.4027	3.084	0.7814	1.1625	0.5126	2.1368	2.2111	1.1873
Amino Acid	Aspartate family (OAA derived)	N-acetylaspartate (NAA)	0.9621	0.5366	3.3229	0.8757	0.7744	0.5366	0.5366	0.5366	1.3805	0.9621	0.5366	2.1517	0.5366	0.9689	0.6093	0.5366	1.2559	0.5366	0.5366	0.5366	0.9651	0.5366	0.5366	0.8007	0.5366	0.5366	0.9277	0.5366	0.5366	0.5366	0.5482	0.9861	0.5366	1.1697	0.5366	0.5366	0.5366	0.5366	0.5366	0.5366	1	0.5366	0.5366	0.5366	0.5366	0.5366	0.5366
Amino Acid	Aspartate family (OAA derived)	N-acetyl-beta-alanine	1.2218	0.7542	1.758	3.6087	1.5085	0.7119	0.6789	0.9038	1.3073	1.4584	1.9663	1.8021	1.3116	1.0525	0.9811	3.2644	1.9895	2.0511	1.3572	1.1558	1.4332	1.1156	1.0875	1.0581	0.2114	1.135	1.8728	0.7193	1.1206	0.8989	0.592	0.9441	0.2782	1.492	0.7011	0.4199	0.7141	0.5215	1.4931	2.2479	0.8124	0.9663	1.6916	1.0817	0.9687	0.7686	0.9109
Amino Acid	Aspartate family (OAA derived)	N-acetylmethionine	1.2908	0.6296	2.6077	2.563	1.4487	1.8808	0.5189	1.1844	1.5235	2.3918	0.9852	2.7084	1.2113	1	1.3039	1.8955	0.824	2.1246	2.1451	4.4333	1.3759	2.2074	1.7791	1.547	0.4895	1.1779	0.6124	0.9172	0.4696	1.0048	0.6679	0.6282	0.7946	1.2126	0.718	0.5997	1.575	0.4243	0.5082	1.0355	0.986	1.1834	2.3079	0.8887	0.7272	0.8876	0.7033
Amino Acid	Aspartate family (OAA derived)	N-methylpipecolate	0.7526	0.8605	4.1477	2.0194	2.8616	2.6115	0.6817	1.9054	2.5918	2.0993	0.686	3.0285	1.6915	1.8662	0.7069	4.131	2.5825	2.5457	2.1469	0.6595	1.7298	1.6284	0.8509	0.9457	1.0855	0.9731	4.0301	1.7645	1.4082	1.048	0.52	0.5679	2.3863	1	1.1188	0.7478	1.0989	0.6153	0.8526	2.3857	0.888	3.0728	0.6982	2.2904	0.6544	1.0598	0.7172
Amino Acid	Aspartate family (OAA derived)	N6-carboxymethyllysine	1.3997	0.3852	1.1828	0.705	0.7461	0.6177	0.7375	0.8396	1	1.6226	1.1008	2.5498	1.2653	1.43	0.5278	0.6061	1.0199	0.7626	1.1964	0.6926	0.8998	0.648	1.5937	1.1976	0.476	0.656	1.5681	0.3371	0.7309	1.837	1.4345	1.4871	0.3529	2.0464	0.942	0.4164	0.723	1.2745	1.6814	1.8704	0.9927	0.806	0.6922	0.8444	1.2431	0.5755	1.356
Amino Acid	Aspartate family (OAA derived)	phenylacetylaspartate	5.0962	1.2341	2.1614	0.7661	0.8821	0.6844	0.5262	0.8017	0.9477	1.3716	1.2516	1.5159	0.5648	1	1.5815	0.2573	0.9516	0.9127	0.4097	3.3064	0.4287	0.5584	0.7858	0.473	0.2917	0.9148	7.7809	0.5504	4.4513	8.6893	1.3656	2.6915	1.1628	3.9404	0.2113	0.9991	1.3724	0.3905	1.1044	1.317	0.6216	0.4989	1.1439	0.4934	3.9426	0.9149	4.077
Amino Acid	Glutamate family (alpha-ketoglutarate derived)	histidine	0.671	1.2598	1.0171	0.867	1	0.8987	0.9663	0.8862	1.1207	1.1768	0.6523	2.0647	1.1973	1.0672	0.7686	0.619	0.6277	1.2242	1.146	3.571	1.2665	1.7548	0.7161	0.9633	0.5909	1.0387	1.481	0.5971	1.0139	1.8483	0.8834	0.9656	0.8528	0.6122	1.2179	0.7024	1.2032	0.9939	0.4335	1.1091	2.1184	0.8808	0.7377	1.3214	0.4963	0.314	0.9996
Amino Acid	Glutamate family (alpha-ketoglutarate derived)	histidine betaine (hercynine)*	0.9809	8.1807	0.5676	0.1265	0.4069	3.5431	11.1985	0.6728	1.0854	1	3.2593	1.6287	0.3282	1.1843	0.6154	3.1188	0.4008	1.1542	1.8442	1.618	1.0272	0.7247	2.1716	0.7616	0.6475	0.5469	1.6452	0.8777	0.7137	0.4641	0.1786	0.4329	6.2016	2.7393	0.3756	2.0557	0.4318	0.9135	8.183	0.3992	1.4061	0.3666	1.0842	0.3384	0.5277	3.6209	0.5792
Amino Acid	Glutamate family (alpha-ketoglutarate derived)	imidazole lactate	3.3492	0.5739	1.1918	1.0746	2.8051	1.0363	0.4059	1.2069	1.0956	1.1962	1.0026	1.5634	1	0.7481	1.3669	2.2212	0.9748	2.9954	0.6996	1.5059	1.0191	2.5018	1.2828	1.218	0.4398	0.6748	2.0288	0.5131	1.2233	3.898	0.8045	1.4823	0.3904	0.6797	1.0639	0.7429	0.9675	1.4913	0.5349	2.2394	0.728	1.4875	1.1135	1.1883	2.3105	0.9092	1.0356
Amino Acid	Glutamate family (alpha-ketoglutarate derived)	1-methyl-4-imidazoleacetate	0.7635	0.4083	4.0632	0.4723	0.7077	0.7136	2.3612	0.9442	3.3089	1.8851	0.4083	0.9775	0.4083	0.7286	0.4083	1.1962	0.9483	0.4665	0.8879	0.9248	1.0172	0.9471	2.396	0.5457	0.4269	1.7033	0.4083	1.1438	1.0674	0.4732	0.7696	1.3137	0.5098	1.7569	0.8892	1.2298	1.4408	1.4305	1.4722	0.8944	1.658	0.6114	0.7232	0.705	1.1946	1.8785	0.4083
Amino Acid	Glutamate family (alpha-ketoglutarate derived)	1-methyl-5-imidazoleacetate	3.793	2.873	0.6205	0.5156	0.8101	0.5768	1	0.8983	0.3747	2.5017	2.8846	1.0049	0.8142	0.59	1.0872	0.8837	0.6692	0.3543	0.5281	0.8096	0.9815	0.8182	1.945	0.5414	1.278	2.705	4.496	2.222	1.1233	1.1637	1.0851	1.0229	1.1929	1.3439	1.0471	1.8182	0.8041	1.1368	1.7513	0.9287	2.1359	0.9053	1.0975	0.7879	1.1635	2.1867	2.9103
Amino Acid	Glutamate family (alpha-ketoglutarate derived)	1-methyl-5-imidazolelactate	1.8954	1.2298	1.3132	1	1.2269	0.7191	0.7153	0.8087	1.0003	1.4874	1.5731	1.1577	0.7578	0.9439	1.2044	1.1865	0.8776	0.8354	0.6604	0.8368	1.008	0.7101	1.5455	0.6371	0.4995	1.5088	0.7004	1.2838	0.7643	1.2757	0.8824	1.0249	0.5872	1.6405	0.869	0.8431	0.9603	1.8067	1.4036	1.9104	1.4362	1.2864	1.0398	0.9937	1.0944	1.4291	1.4165
Amino Acid	Glutamate family (alpha-ketoglutarate derived)	3-methylhistidine	0.7282	0.867	3.6078	1.2912	1.3063	1.0029	0.825	1.2145	2.6346	1.8405	0.7777	2.171	1.4943	1.2747	0.6854	0.9472	1.0708	1.3573	1.9074	1.3726	1.6416	1.323	1.0459	1.4936	1	0.8946	1.5876	0.4671	0.812	0.7336	0.5697	0.779	0.8647	0.7786	0.9975	1.125	0.6593	0.6538	0.7024	1.1892	0.7244	0.8244	1.1521	0.9879	0.5658	0.5738	0.6209
Amino Acid	Glutamate family (alpha-ketoglutarate derived)	4-acetamidobutanoate	6.7048	0.8145	1.2042	1.0636	0.8632	0.7457	0.9533	0.7902	1.2064	1.7318	1.7426	2.7501	0.7469	1.0198	1	1.7198	2.3265	0.7503	0.8228	3.0613	1.3188	1.315	0.7844	1.2059	0.598	1.3528	1.1609	0.7567	0.7426	0.5723	1.0678	1.1025	0.5266	1.1211	0.8055	0.537	1.0601	0.8185	0.8692	1.225	0.6851	1.6134	2.1622	0.8187	0.6933	1.415	1.0929
Amino Acid	Glutamate family (alpha-ketoglutarate derived)	4-hydroxybutyrate (GHB)	0.3415	0.3415	0.3415	0.3415	0.3415	0.3415	1.4653	0.3415	0.3415	0.3415	0.3415	0.3415	0.3415	0.3415	0.3415	0.3415	0.9547	0.3415	0.3415	0.3415	0.3415	0.3415	0.3415	0.3415	0.3415	0.3415	0.3415	0.3415	0.3415	0.3415	0.3415	0.3415	0.3415	0.3415	0.3415	0.3415	0.3415	1.0453	0.3415	0.3415	0.7487	0.3415	0.3415	0.3415	0.3415	0.3415	0.3415
Amino Acid	Glutamate family (alpha-ketoglutarate derived)	arginine	0.8637	0.9864	1.1198	0.834	0.9061	1.4036	1.4164	0.5131	0.9554	0.8905	0.9318	1.0399	1.0314	1.037	0.5558	0.762	0.7068	0.6731	1.2169	4.4103	1.187	2.107	1.5687	1.103	0.3467	0.8344	0.922	0.4745	1.628	1.9475	1.0085	0.5573	0.624	0.8422	1.8057	0.3896	1.7245	1.0292	0.6175	1	2.1687	0.7807	0.5303	1.1993	0.7704	0.3716	1.019
Amino Acid	Glutamate family (alpha-ketoglutarate derived)	2-oxoarginine*	1.4532	0.6528	1.9593	1.4612	0.3791	1.3941	1.7682	1	1.6843	2.1698	1.0651	2.1473	0.9022	1.5871	0.6149	1.3563	2.095	1.5703	1.2826	2.432	1.7593	2.5629	1.6708	1.2403	0.4382	0.7664	0.7434	0.7316	1.0801	1.3648	0.8189	0.7025	0.363	0.6136	1.1412	0.6485	0.9409	0.7856	0.5828	1.0902	1.2666	0.5322	0.4402	0.7556	0.6207	0.4969	0.884
Amino Acid	Glutamate family (alpha-ketoglutarate derived)	argininosuccinate	0.4771	0.733	0.4771	1	1.1745	0.6181	0.4771	0.8781	1.1605	0.4771	0.4771	1.1615	1.0056	0.4771	0.4771	0.4771	0.4771	0.7936	0.4771	3.8016	0.5503	0.7984	0.4771	0.4771	0.4771	3.3442	1.0676	0.4771	0.8163	1.0651	0.4771	0.5024	1.1289	0.4771	1.0049	0.4771	0.4771	0.4771	0.5376	0.6884	0.4771	0.4834	1.0336	0.7616	0.4771	0.7525	1.2749
Amino Acid	Glutamate family (alpha-ketoglutarate derived)	carboxyethyl-GABA	0.5789	1.1401	1	0.774	0.9085	0.7229	0.8429	0.9391	0.5847	1.0678	1.1702	1.2264	0.6147	0.8702	0.7546	0.3602	0.2763	0.825	0.9249	0.8025	0.6891	0.7108	1.0455	0.6711	1.7889	1.8784	1.3379	1.99	1.2645	1.1898	0.7047	0.8018	1.2854	0.8908	1.0957	1.9754	1.542	0.9211	1.6075	0.8809	1.0622	1.2998	0.9499	1.1089	1.3764	1.3996	1.0834
Amino Acid	Glutamate family (alpha-ketoglutarate derived)	citrulline	0.3638	0.5639	0.9865	1.2623	4.309	0.6943	0.9664	1.1705	1.4968	0.7924	0.9962	8.7078	2.1644	1.9722	0.7748	1.5255	1.0265	2.5019	2.9067	2.0461	2.1218	4.1639	0.2028	3.058	0.2523	4.7165	2.7953	1.0061	0.5162	1.531	0.2591	1.7631	0.3889	0.6674	1.192	0.4239	0.8396	0.2402	0.1825	3.6028	0.5846	3.0853	1.1031	0.702	0.1997	0.2471	1
Amino Acid	Glutamate family (alpha-ketoglutarate derived)	dimethylarginine (SDMA + ADMA)	0.7123	1.2113	0.7168	0.7812	0.6378	1.3399	1.419	0.6576	0.8484	0.3608	0.5879	0.6746	0.8327	0.629	0.449	0.4651	0.5286	0.5328	0.5745	1.6572	0.8436	2.0859	1.1571	1.3895	0.3832	0.9905	0.5852	1.2536	1.4475	2.3494	0.9349	0.4063	0.9148	1	1.022	1.3341	1.7284	1.4485	0.8951	0.4857	2.9014	0.31	0.343	1.2672	1.334	0.4191	1.2109
Amino Acid	Glutamate family (alpha-ketoglutarate derived)	ergothioneine	0.671	14.5833	0.1278	0.4116	1.2412	6.7603	4.4239	0.1278	1.0123	1.7901	8.2787	1.5295	0.5375	1.1556	0.2376	1.881	0.1278	0.4498	2.4969	3.3857	1	3.2878	3.6171	3.0297	0.5683	0.5844	1.0749	0.6274	0.1912	0.3258	0.1278	0.1278	0.951	1.0055	0.1278	1.3311	0.1278	0.209	3.0706	0.1278	2.6726	0.1878	0.1278	0.2004	0.4714	0.2343	0.3243
Amino Acid	Glutamate family (alpha-ketoglutarate derived)	gamma-aminobutyrate (GABA)	1.0792	0.3831	1.7397	1	1.5258	1.0833	1.4004	1.1524	0.8739	1.9328	0.5146	6.8834	1.3622	1.8718	0.5796	0.4363	1.1349	1.0765	1.9069	2.3849	1.0185	1.2667	0.6663	0.6166	0.4974	1.2514	1.3181	0.437	0.9694	1.0813	0.3452	1.1569	0.5524	1.1273	0.962	0.4653	2.3147	3.1235	0.3325	2.2153	2.6665	1.3059	1.1909	0.885	0.516	0.3903	0.9474
Amino Acid	Glutamate family (alpha-ketoglutarate derived)	glutamate	0.9012	1.1455	1.1555	0.9982	1.0355	1.0025	0.8333	0.9806	0.9628	1.1555	0.617	1.8899	1.191	0.8727	0.7305	0.7739	0.754	1.0887	1.103	1.2471	1.1638	1.1948	0.9056	1.0928	0.6625	1	1.0466	0.9621	0.9382	1.2279	0.7393	0.8947	0.9581	1.1593	1.188	1.1424	1.3182	0.5852	1.2101	1.2107	0.7505	1.2373	1.3687	1.2716	1.2479	0.8248	0.7426
Amino Acid	Glutamate family (alpha-ketoglutarate derived)	glutamate, gamma-methyl ester	0.6126	1.0769	1	1.1797	1.1947	1.5186	0.4648	1.266	1.0214	1.6429	1.1847	0.8235	2.2897	0.9287	0.2702	1.2514	0.764	1.2001	1.7224	1.0381	1.5836	1.5359	1.2185	1.0947	0.5678	1.7525	1.2752	0.6675	2.2996	0.5471	0.4	0.4527	0.8109	0.72	3.0797	0.5009	1.3313	0.204	0.4614	1.4194	0.3759	1.2999	1.1855	1.0357	0.4507	0.7702	0.7476
Amino Acid	Glutamate family (alpha-ketoglutarate derived)	glutamine	0.8974	1.4075	1.3434	1.1187	1.3427	1.0424	0.0872	1.2506	1.1562	3.7043	0.992	16.8456	1.5934	1.5377	1.121	1.0343	0.2821	2.2186	2.3505	11.9331	1.7484	3.114	0.4981	1.2678	0.429	3.0539	1.894	0.2211	1.1637	1.256	0.166	0.7294	1	0.1234	4.1039	0.227	0.8904	0.0392	0.2931	1.3397	0.1201	4.0467	1.9465	1.1907	0.1251	0.2614	2.9853
Amino Acid	Glutamate family (alpha-ketoglutarate derived)	homocitrulline	0.8311	0.7574	2.3923	0.8837	1.1394	1.1468	0.5304	1.2353	1.2995	1.0126	0.6157	2.3686	1.7327	1.362	0.6352	0.7999	1.0152	1.0733	1.5702	0.6924	2.0948	0.9738	0.4972	1.1043	0.9577	1.6888	1.4028	0.8786	0.7783	1.3754	1.0928	0.8434	0.8594	0.4523	1.2795	0.5617	0.7219	0.2488	1.1341	1.3656	0.4136	1.1002	1.2818	1.1909	0.5351	0.3964	1.0233
Amino Acid	Glutamate family (alpha-ketoglutarate derived)	N-acetylarginine	1.0419	0.6754	2.4945	0.4795	0.7665	0.5817	1.8162	0.5345	0.9489	1	0.6466	0.7942	0.4634	1.0324	1.0721	0.5087	1.3144	0.4827	0.6514	2.444	0.5512	0.6209	0.9747	0.9319	0.4935	1.0557	1.283	0.8416	1.4233	0.5045	1.6408	1.7266	0.5155	1.8167	0.9007	0.802	1.2385	0.9616	0.7461	2.7362	2.854	1.2733	0.7292	0.7168	1.3486	1.11	0.8839
Amino Acid	Glutamate family (alpha-ketoglutarate derived)	N-acetylglutamate	1.6446	0.7226	3.6341	1.4096	0.8092	2.4538	0.393	1.1589	2.4563	1.4224	1.4518	2.0968	0.7609	0.7018	1.6632	1.411	1.854	1.4039	1.0157	1.7318	1	1.0075	1.0736	1.0357	0.6399	0.7682	0.2234	0.6775	0.0924	1.0282	0.6574	0.8132	1.0473	2.5328	0.2521	0.7631	0.5209	0.4695	0.3179	0.6126	1.0484	0.5792	3.0393	0.3782	0.6554	0.793	0.7633
Amino Acid	Glutamate family (alpha-ketoglutarate derived)	N-acetylglutamine	1.1949	0.6373	2.036	1.1163	2.7349	0.9398	0.7264	0.8669	1.4197	1.4279	0.9156	4.4432	1.1208	1.3794	1.0675	0.8397	0.8468	1.2141	1.1809	3.5075	0.7577	1.4602	1.1063	2.1341	0.4832	1.7197	0.8884	0.2817	0.8265	0.6654	0.9508	1.3869	0.8493	1.2347	0.8081	0.3313	1.356	0.2817	0.5861	1.8267	0.6234	1.5944	1.4859	0.4297	0.6702	0.6813	1.2524
Amino Acid	Glutamate family (alpha-ketoglutarate derived)	N-acetylhistidine	1.491	3.6387	0.167	1.0423	4.4266	0.5712	1.1169	2.5054	0.8327	1.7057	3.0929	2.6773	2.0653	0.3328	0.4822	0.5742	0.0984	1.2703	0.4455	0.769	2.3638	2.5129	0.0498	1	0.7795	1.6136	1.7355	1.012	1.9199	2.0709	1.4991	0.7067	1.19	0.5106	1.5478	1.3203	0.3912	0.6242	2.4661	0.192	0.4803	2.3345	1.2004	0.9528	0.437	3.2742	0.8433
Amino Acid	Glutamate family (alpha-ketoglutarate derived)	N-acetylproline	1.7632	0.8774	1.2392	0.47	1.1833	0.5853	0.64	0.9581	0.8105	2.2585	0.7747	3.6977	1.0182	1.4605	0.7275	1.4275	1.1814	1	0.9965	2.9663	0.8916	0.492	1.4375	2.4924	0.8664	2.0207	2.9778	1.7457	1.7902	0.3571	1.1297	0.7148	0.3032	0.6411	0.9133	5.6632	8.6143	0.5593	0.8067	2.2963	0.5157	1.764	2.6978	0.4776	0.947	2.9986	1.2491
Amino Acid	Glutamate family (alpha-ketoglutarate derived)	ornithine	1.4432	0.6561	2.7259	0.6974	1.9645	0.7392	3.4108	2.6075	0.6848	0.6652	1.1178	7.3582	1.2594	1.0426	0.5815	0.7053	1.303	1	1.888	4.1345	1.3347	0.953	1.6082	1.8021	0.618	1.6537	1.2649	0.583	0.6018	0.8582	0.8315	2.0269	0.2027	0.9344	0.8848	0.5573	0.8236	0.9495	0.2685	3.7283	1.0123	0.8248	0.4524	0.3321	0.5085	0.8751	0.6772
Amino Acid	Glutamate family (alpha-ketoglutarate derived)	3-amino-2-piperidone	1.5706	0.3493	2.6151	1.2092	1.0301	0.2957	2.5158	4.3914	1.2769	1.2902	0.596	3.2544	0.6541	0.9774	0.5643	1.0573	1.9042	0.9481	1.0439	1.4257	1.2293	0.9453	1.8085	3.2898	0.2957	1	0.7957	0.5893	0.5774	0.2957	0.9062	1.6549	0.2957	0.8952	0.4627	0.419	0.536	0.5432	0.2957	1.5303	0.6364	0.3701	0.8463	0.2957	0.7261	0.6332	0.6973
Amino Acid	Glutamate family (alpha-ketoglutarate derived)	proline	0.9282	0.9746	1.2107	1	1.1101	0.9567	1.0512	0.8263	1.5289	1.2638	0.4738	1.603	0.9662	1.0874	0.4986	0.7607	0.5628	0.8028	1.0092	3.8647	1.3473	1.1071	0.6467	1.0483	0.339	0.7649	2.1734	0.5506	1.0362	1.0465	1.2369	0.7577	1.1539	0.4089	1.5417	0.2695	2.5468	0.8694	0.3455	1.0416	1.1781	1.0489	0.6272	1.1795	0.6856	0.5896	0.5608
Amino Acid	Glutamate family (alpha-ketoglutarate derived)	glutamine_degradant*	1.1584	1.2249	0.6085	0.4824	1.1153	0.389	0.8748	0.3718	0.497	0.6508	1.4658	0.7359	1.3467	0.6196	0.4747	0.4703	0.4038	0.3424	0.379	0.2717	0.6597	0.6139	0.6472	0.7288	1	1.776	1.4	1.2773	1.087	1.1025	1.2729	1.1591	0.9301	1.3894	1.2695	1.3777	1.2297	0.8234	2.119	1.3326	1.0002	1.2583	0.5758	0.9402	1.5082	1.2161	1.347
Amino Acid	Glutamate family (alpha-ketoglutarate derived)	stachydrine	0.7333	2.3079	2.3947	1.6963	0.662	2.1002	3.9468	0.7903	1.1174	0.8302	0.8967	2.9399	1.1373	2.8023	1.6685	1.1974	3.064	1.3875	1.0137	12.3841	2.5047	3.5304	2.8623	3.0619	0.6087	0.5399	2.2302	0.4781	1.0149	1.2438	0.4966	1.3053	0.4801	0.9146	2.0779	0.1504	1.335	0.211	0.2358	1.3936	0.2022	0.5995	0.9305	0.656	0.5244	0.2094	0.913
Amino Acid	Glutamate family (alpha-ketoglutarate derived)	trans-4-hydroxyproline	1.5425	2.1001	0.8538	0.4038	0.2565	0.4418	2.0757	0.3827	0.2565	0.4469	1.78	0.6263	0.8879	0.6345	1	0.93	0.6086	0.3538	0.5466	0.5807	0.6387	0.82	1.291	1.2861	0.3682	1.607	1.448	2.6205	2.0202	0.871	0.9975	1.8862	1.0964	2.8449	1.3539	0.2565	1.0471	1.0173	0.602	0.9281	2.138	0.9788	1.0028	1.1884	1.5896	0.7674	2.1543
Amino Acid	Glutamate family (alpha-ketoglutarate derived)	N-methylproline	0.4519	0.7604	1.9711	1.3012	1.0965	1.2585	0.7857	1.1356	1.6533	1.7287	0.2905	2.531	0.8714	1.4622	0.3139	2.1527	1.4298	0.8063	1.2076	1.2267	1.6671	1.5209	0.6211	1.4491	0.4175	1.1208	1.4589	0.5668	1.3745	0.7229	0.5419	0.6338	0.7283	0.4128	1.7007	0.448	1.7639	0.5281	0.3133	1.3524	0.8914	1.7907	0.4677	1.1031	0.3698	0.4788	0.2377
Amino Acid	Glutamate family (alpha-ketoglutarate derived)	4-hydroxyglutamate	0.6544	1.025	1.5367	0.6856	0.9107	0.8597	0.808	1.1936	1.3398	0.8119	1.0528	1.9367	0.7255	0.6845	1.5045	1.2413	1.0952	0.6769	0.7199	1.6228	1.3224	1.454	0.4729	1.0829	0.3926	1.1887	1.7312	0.5183	0.8526	1.24	1.0455	1.7843	1.824	1.5389	0.723	0.5686	0.8584	0.9049	0.591	0.7868	1.0543	0.7151	2.4619	0.6744	1.3095	1.3097	0.9184
Amino Acid	Glutamate family (alpha-ketoglutarate derived)	imidazole propionate	0.3684	0.3684	0.3684	0.3684	0.3684	0.3684	0.3684	1.2177	0.7186	0.3684	0.6708	0.8382	0.3684	0.4751	1.1144	1.0881	1.4592	1.0353	0.3684	0.3684	0.3684	0.9046	0.3684	0.4277	0.3684	0.3684	0.3684	1.6323	1.2515	0.3684	0.8685	0.3684	0.8073	0.3684	0.7723	0.3684	0.3684	0.601	0.3684	1.435	0.9961	0.3684	1.0352	0.68	1.0039	1.6422	0.571
Amino Acid	Glutamate family (alpha-ketoglutarate derived)	1-methylhistidine	3.1192	0.2357	76.9149	0.2357	0.2357	0.2357	0.2357	0.2357	68.67	1	1.0458	1.8848	0.2683	0.302	0.2357	0.318	0.2651	0.2357	0.5693	0.762	0.6922	0.2357	7.7415	0.2357	0.2357	0.6947	3.6528	0.2357	0.2357	0.2357	0.2357	1.3299	0.2357	4.4138	0.2357	0.7476	3.7539	0.6487	0.2357	1.2271	0.2357	0.2357	0.2357	0.2357	0.2357	0.7513	0.2357
Amino Acid	Glutamate family (alpha-ketoglutarate derived)	N-delta-acetylornithine	95.8364	0.4715	3.5577	0.1545	2.0507	0.3014	1.7022	0.6859	0.8985	0.7109	1.1194	11.0704	5.9027	0.5043	0.1545	0.1545	0.3868	0.9326	0.8631	65.7622	0.2943	0.1545	0.1545	0.8627	0.3727	0.9317	3.011	0.7905	0.779	0.5554	0.3701	1.4223	0.2743	6.0599	3.3536	2.3809	4.4251	0.4438	0.7916	5.6791	0.4206	3.579	4.7398	0.2885	0.3221	0.7017	6.2547
Amino Acid	Glutamate family (alpha-ketoglutarate derived)	N-monomethylarginine	0.8063	1	0.7947	0.6825	0.7396	1.2391	1.5477	0.7704	0.7639	0.3997	0.4691	0.6177	0.927	0.7636	0.4313	0.3851	0.3468	0.7572	0.5389	1.5311	1.0586	1.504	0.9922	1.0427	0.4108	1.0266	1.0493	0.7296	1.5465	1.7544	0.8898	0.4217	0.7133	0.7694	1.6445	1.5629	1.9853	1.5283	0.8397	1.2557	2.2779	0.4426	0.362	1.1863	0.7993	0.5048	1.0964
Amino Acid	Glutamate family (alpha-ketoglutarate derived)	4-guanidinobutanoate	0.8718	1.1445	1.0509	0.9641	1.25	0.9707	0.9388	1.2815	1.1226	1.3116	1.1449	1.2151	1.0201	0.7986	1.0999	0.9422	0.968	1.5322	0.942	1.1705	0.6018	0.905	0.7862	1.0291	0.8787	1.2279	1.4152	0.9747	1.3412	1.2525	0.9578	0.9226	1.0761	0.6683	0.7177	0.9614	0.9763	0.7391	1.2481	1.1547	1.6119	1	1.1798	0.9458	1.2657	1.1499	1.0404
Amino Acid	Glutamate family (alpha-ketoglutarate derived)	4-imidazoleacetate	0.9808	0.7485	1.0534	0.8981	1.2603	1.0118	1.0021	1.4483	0.7874	1.275	1.1226	1.5205	0.7838	0.9501	1.0662	1.0793	0.7278	1.4615	0.9252	1.0689	0.6437	1.1163	0.6442	0.9827	0.4793	2.0516	1.0653	1.2506	1.0718	1.332	0.7999	1	0.7966	0.8428	0.9355	1.4308	0.9967	0.9448	1.3104	1.2944	1.2994	1.4047	1.0555	1.5423	1.7786	1.5581	0.8558
Amino Acid	Glutamate family (alpha-ketoglutarate derived)	guanidine	0.4976	0.7213	0.4976	0.4976	0.4976	0.4976	125.209	0.4976	0.4976	1	0.4976	1.2984	0.4976	1.2564	0.4976	1.1534	2.2814	0.9472	0.4976	0.4976	1.5686	0.4976	1.2572	0.4976	0.4976	0.4976	0.4976	0.4976	0.4976	0.4976	0.4976	0.5388	0.4976	0.4976	0.4976	0.4976	0.4976	0.4976	0.4976	0.4976	0.5061	0.4976	0.4976	0.4976	0.4976	0.4976	0.4976
Amino Acid	Glutamate family (alpha-ketoglutarate derived)	guanidinoacetate	0.6082	0.7706	1.1701	0.7989	1.1213	0.9592	1.3337	0.6888	0.9158	0.6935	1.4116	0.8659	0.8768	0.9184	0.8289	0.9247	0.7009	0.9926	0.6311	0.5329	1.0181	1.2058	2.5133	1.6581	1.2146	0.8279	2.2797	0.8956	1.3244	1.1472	1.0531	0.9822	0.9874	1.6439	1.1177	0.9834	1.4734	1.2269	1.5425	1.2446	1.184	0.9823	1.1535	1.3437	1.4171	1.4133	0.8556
Amino Acid	Glutamate family (alpha-ketoglutarate derived)	1-methylguanidine	1.0807	0.578	1.5967	1.6556	0.7486	1.0513	0.9502	1.3331	1.4238	1.7937	0.8034	1.715	0.7113	1.6601	1.0133	1.7123	1.7962	1.5901	1.4876	1.072	1.7858	1.3325	1.6344	1.5147	0.6435	1	1.2476	1.0647	1.3251	0.7031	1.0392	1.1633	0.7251	0.9202	0.8703	0.9637	0.8672	1.0472	0.7341	1.399	0.8794	0.9454	1.0344	0.6116	0.9539	0.9346	0.7853
Amino Acid	Glutamate family (alpha-ketoglutarate derived)	beta-guanidinopropanoate	0.4678	0.9155	1.1139	1.4391	0.8172	0.8163	2.0239	1.2615	0.9854	1.3975	1.2686	1.4589	0.694	1.3227	0.9496	1.0228	1.1963	1.5488	1.0791	1.0368	1.0846	0.8372	1.673	1.6835	0.8734	1.0384	1.1856	1.1166	1.2492	0.9995	1.1038	1.1701	0.982	0.6754	0.9323	0.8341	0.952	0.8514	0.9275	1.2331	1.1195	0.8293	1.2563	0.6884	1.0203	1.2735	1.0783
Amino Acid	Glutamate family (alpha-ketoglutarate derived)	argininate*	5.8552	0.5255	1.0512	1.256	2.1021	0.6051	0.454	2.1151	0.8449	1.4437	2.4059	1	0.9441	0.7809	1.7952	1.0019	1.0192	2.6416	0.6249	0.733	1.3944	2.8393	1.043	1.1245	0.5218	1.9687	1.2799	0.8638	3.7728	0.7272	0.4966	0.8695	0.5246	0.8511	1.7414	0.8364	1.4131	0.946	0.5098	2.6751	0.5639	1.5966	1.2854	1.764	3.1655	2.1683	0.6185
Amino Acid	Branched Chain Amino Acids (OAA derived)	isoleucine	2.2884	0.8229	1	0.5521	0.8354	0.5721	1.2756	0.8223	0.6594	0.8034	0.5508	1.4637	1.3748	0.6538	0.569	0.6238	0.3902	0.7025	0.7882	5.2441	0.5597	1.0169	0.557	0.489	0.7968	1.9164	1.9627	0.7129	1.3433	1.346	1.2572	1.3525	1.1608	0.7706	1.5695	0.5154	1.287	1.1044	0.7667	2.0577	1.9808	1.1793	0.7001	1.2841	0.9261	1.6376	0.9323
Amino Acid	Branched Chain Amino Acids (OAA derived)	isobutyrylglycine	0.4135	0.2254	1.6088	0.2254	0.2254	1.0696	0.2254	0.4129	1.3674	0.8459	0.2254	2.9655	0.2254	0.4101	0.9587	0.511	1.2979	0.2254	0.6067	1.4639	0.5143	0.2254	0.8831	0.8896	0.2254	0.2254	0.2254	0.2254	0.6328	0.2254	0.2254	1.2576	0.2254	0.2254	0.2254	0.2254	0.4596	0.2254	0.2254	1	0.2254	0.2254	0.9434	0.2254	0.2254	0.2254	0.2254
Amino Acid	Branched Chain Amino Acids (pyruvate derived)	2,3-dihydroxyisovalerate	0.9906	0.8584	2.3318	1.2706	2.1746	0.8041	1.4028	1.9787	6.5555	1.6704	0.8922	3.4758	1.0235	2.0029	1.2693	1.1677	2.8147	1.6552	1.189	2.925	0.8929	0.9364	1.0982	3.2446	0.388	1.3906	0.9591	1.5589	0.5834	0.6563	0.4549	2.198	0.4108	0.8201	0.4792	0.81	0.717	2.009	0.5434	3.2116	0.6099	1.2227	0.8575	0.5057	0.823	0.6767	1.0481
Amino Acid	Branched Chain Amino Acids (pyruvate derived)	2-hydroxy-3-methylvalerate	1.6581	0.449	1.9906	0.8085	0.912	0.9086	1.7586	1.0537	0.9656	1.193	0.2286	0.8019	0.4902	1.4388	0.7063	1.9018	2.5889	0.813	0.7737	1.5381	0.7314	1.7706	0.2216	0.9969	0.6166	1.2612	0.9149	1	0.9813	0.4962	0.5989	1.7848	0.526	1.1667	0.9805	1.1775	0.823	5.3725	0.7566	1.8158	2.7274	0.4082	0.8699	0.7326	0.9136	1.5299	0.8611
Amino Acid	Branched Chain Amino Acids (pyruvate derived)	3-hydroxyisobutyrate	0.4876	0.4876	1.0298	0.4876	0.9205	0.4876	0.4876	0.5865	0.792	0.8157	0.4876	0.4876	0.4876	1.272	0.4876	1	1.2687	0.6558	0.4876	0.4876	0.4876	0.4876	0.4876	0.4876	0.4876	0.6303	0.4876	0.4876	0.4876	0.4876	0.4876	0.4876	0.4876	0.4876	0.4876	0.4876	0.4876	0.4876	0.4876	1.1805	0.4876	0.4876	1.0072	0.4876	0.4876	0.4876	0.5554
Amino Acid	Branched Chain Amino Acids (pyruvate derived)	3-methyl-2-oxobutyrate	1.5565	0.7351	1.9667	2.1675	1.6004	2.9534	1.0759	0.5302	1.1222	2.0357	0.9108	3.9455	1.1246	1.0959	0.396	1.3446	0.6325	1.2991	1.144	1.9825	0.8787	0.6442	2.0536	0.9241	0.7248	1.1233	0.8677	1.2359	0.8092	0.5536	0.8499	1.6737	0.3692	1.5118	0.8878	0.6153	0.6488	0.7143	0.5861	1.6466	0.3692	0.3692	0.5441	0.3996	0.8271	0.9226	1.5115
Amino Acid	Branched Chain Amino Acids (pyruvate derived)	3-methyl-2-oxovalerate	1.5908	0.4073	1.0929	1.2461	1.1723	0.6448	0.5026	0.6575	0.6147	0.957	0.6051	2.716	1.6683	0.9588	0.2771	0.6358	0.5743	1.1503	1.2558	2.025	1.2452	0.9437	1.3882	0.6243	1.1678	2.3039	1.1615	1.9084	1.1134	0.7362	1.0402	1.3212	1.1756	1.0064	1.5007	0.9054	0.5285	0.6461	0.5618	2.338	0.4835	0.8718	0.5072	0.6505	0.8999	0.7588	1.3246
Amino Acid	Branched Chain Amino Acids (pyruvate derived)	4-methyl-2-oxopentanoate	1.3299	0.5899	5.266	1.4916	0.8053	1.0722	1.6458	0.6665	1.2524	1.6064	1.0448	2.7293	1	1.0693	0.5695	1.6043	1.0603	1.3048	1.3862	1.9555	2.3272	1.3737	1.5118	1.0517	0.6783	1.152	0.8544	1.4981	0.8821	0.9808	0.9476	1.0797	0.729	0.6129	0.7029	0.7714	0.4154	1.3025	0.6441	1.0649	1.3743	0.8858	0.637	0.6104	1.0258	1.1021	0.83
Amino Acid	Branched Chain Amino Acids (pyruvate derived)	alpha-hydroxyisocaproate	0.9997	0.5847	2.1061	0.7959	0.8412	0.798	1.5939	0.6149	0.6857	0.7028	0.3568	1.1947	0.3568	0.8848	0.6436	1.1302	2.3475	0.748	0.6725	1.0616	0.436	0.879	0.3568	0.428	0.6543	2.3438	0.6541	3.0545	0.8725	0.3568	0.3568	2.6637	0.3568	1.0003	0.7586	3.0461	0.8891	12.15	0.7301	1.9853	2.1553	0.3568	0.4182	0.7848	1.3163	1.5448	1.1731
Amino Acid	Branched Chain Amino Acids (pyruvate derived)	alpha-hydroxyisovalerate	0.8227	0.8065	1.1733	0.8361	0.8235	0.7919	1.5247	0.8539	0.8843	1.2698	0.3844	1.7135	0.755	1.1823	1.1097	1.1136	1.6694	0.7364	0.9299	1.3618	1.0749	1.1301	1.322	1.029	0.5081	1.2962	0.7904	0.9881	0.7582	0.6975	0.6296	1.607	0.7976	1.0542	0.6594	0.8179	0.8019	2.6947	0.5369	1.1213	1.7308	0.778	0.906	0.5593	0.6132	0.9129	1
Amino Acid	Branched Chain Amino Acids (pyruvate derived)	beta-hydroxyisovalerate	0.6857	0.6704	5.2103	2.2858	2.5893	1.6033	0.8502	1.6409	2.8377	3.8906	0.9058	5.1046	2.0759	2.6333	0.5869	4.1885	4.7468	3.0028	2.5236	0.7059	1.5392	2.0383	0.9476	10.1717	0.2134	0.6884	0.9473	0.3316	0.916	2.2446	0.5149	9.0275	0.6136	1.2272	1.2966	0.3851	1.1366	0.7335	0.6564	1.6846	0.5064	1.6669	3.1291	2.256	0.6247	0.4319	0.4929
Amino Acid	Branched Chain Amino Acids (pyruvate derived)	leucine	1.3534	0.6941	1.7401	1.0147	1.0447	0.8009	1.0757	0.7379	0.9336	1.5716	0.7098	2.0353	0.9714	1	0.6504	0.5897	0.7221	0.833	1.3441	9.8657	1.0172	1.0183	0.5155	0.9008	0.5734	1.2269	1.3837	0.6193	0.9921	1.0943	1.0009	1.2455	0.734	0.721	1.1665	0.476	1.3774	1.0103	0.6113	1.4237	1.4295	0.8078	0.6144	1.0354	0.907	1.0112	0.7063
Amino Acid	Branched Chain Amino Acids (pyruvate derived)	methylsuccinate	0.632	0.7159	2.8794	2.7064	1.6808	1.6114	0.5666	1.6624	2.2629	3.4755	0.8893	2.2105	1.9032	1.4703	1.2221	1.6389	2.7794	2.806	3.1715	0.9866	2.0252	1.0711	0.8295	1.534	0.6734	1.3253	2.1685	1.0577	1.3422	0.8532	0.8474	1.2263	0.5733	1	0.9834	0.71	1.224	0.5402	0.6593	2.1133	0.5451	1.3375	1.2092	2.3701	0.7976	0.6463	0.6544
Amino Acid	Branched Chain Amino Acids (pyruvate derived)	N-acetylisoleucine	2.1719	0.4954	2.03	0.2556	0.2556	0.2556	1.0125	0.2556	0.8637	0.3668	0.2556	1.0661	0.5336	0.8865	0.4208	0.7325	1.158	0.2556	0.2556	1.8629	0.2556	0.5335	0.5517	0.6496	0.2556	0.5356	1.0464	0.7313	0.2556	0.2556	1.3254	1.915	0.2556	1.144	0.2632	2.1056	3.0831	0.2556	0.2556	1.8705	2.2855	0.2556	0.6398	0.2556	0.7707	1.9342	0.2556
Amino Acid	Branched Chain Amino Acids (pyruvate derived)	N-acetylleucine	2.311	0.7977	2.8885	0.4531	0.4531	0.4531	1.1411	0.4531	1.1986	0.8759	0.4531	1.2044	0.5568	0.8583	0.4531	0.9387	1.0753	0.5243	0.4531	3.007	1.0048	0.6693	0.9316	1.1335	0.4531	0.9952	1.1133	0.846	0.4531	0.4531	1.1867	1.7678	0.6057	0.7353	0.8785	0.7791	1.3943	0.686	0.4531	1.5461	1.5451	0.4531	0.964	0.4531	0.6736	1.6091	0.5397
Amino Acid	Branched Chain Amino Acids (pyruvate derived)	N-acetylvaline	2.6512	0.2455	3.7724	0.2455	1.1016	0.6414	1.2832	0.2455	1.0011	0.8357	0.2455	1.9491	0.6531	0.8715	0.9149	0.5942	1.5047	0.2455	0.6923	1.8619	0.2455	0.6021	0.629	1.1565	0.2455	0.9315	0.7304	0.7848	0.2455	0.2455	1.5194	2.5426	0.3804	1.6149	0.2455	1	2.4665	0.8498	0.2455	2.7536	2.0449	0.8511	0.9701	0.5006	0.7227	1.6953	0.6657
Amino Acid	Branched Chain Amino Acids (pyruvate derived)	valine	1.3806	0.8588	1.9021	0.8729	0.9264	0.8401	1.2968	0.7858	1.0559	1.6586	0.6031	2.9596	0.87	1.0754	0.6713	0.7884	0.8454	0.727	1.0557	5.3884	1.1269	0.9725	0.6502	1.0487	0.4956	1.9489	1.6097	0.4841	1	1.096	1.0223	1.2562	0.8402	0.7355	1.0728	0.4186	1.421	1.217	0.605	1.6812	1.7961	0.9998	0.9517	1.013	0.8086	0.8591	0.9637
Amino Acid	Branched Chain Amino Acids (pyruvate derived)	2-isopropylmalate	0.9653	0.4941	2.2793	1.7313	1.7729	0.8468	2.1316	1.7489	9.1725	1.7509	1.0585	2.2266	0.9158	2.9025	1.2097	1.0038	4.7892	1.1452	1.7292	1.7865	1.5144	1.3884	0.5795	1.3765	0.2533	0.5836	0.9132	0.2533	0.4912	0.8482	0.2533	3.141	0.2533	0.4716	0.333	0.2533	0.7431	0.2533	0.2533	1.3546	0.2533	0.8293	1	0.5129	0.3207	0.4132	0.2804
Amino Acid	Branched Chain Amino Acids (pyruvate derived)	3-methylglutaconate	0.9989	1.2874	1.2474	1.2821	1.0841	1.1525	1.6021	0.7893	1.1467	2.0373	1.2186	1.8334	1.1376	1.0486	1.6145	0.9876	1.4256	1.0006	1.5414	1.078	0.8282	1.1113	1.3744	1.0554	0.7926	1.3315	1.4148	0.7496	0.4713	1.0341	0.9277	0.8698	0.699	1.0735	0.4663	0.8942	0.7901	0.8849	0.8801	0.8814	0.9497	0.5367	1.2628	1.3342	1.3645	0.7674	0.9932
Amino Acid	Amines and polyamines	agmatine	1.911	0.2189	1.8161	6.1151	0.4784	0.8551	2.138	0.2974	0.5742	2.4757	2.931	0.3251	0.4136	0.7358	1.0745	0.2785	0.6637	0.4713	0.4724	2.5301	2.3421	2.0244	1.7326	6.7334	2.8675	0.2516	0.7263	0.1562	8.8973	2.2554	1	0.3792	0.5654	0.3038	2.2844	0.2642	2.5385	3.0028	0.8624	0.1562	6.1825	2.0474	0.1562	1.9362	0.6081	0.7787	1.202
Amino Acid	Amines and polyamines	putrescine	0.9926	0.5492	0.8311	1.5329	1.2308	0.6304	0.71	0.4361	0.5412	0.6636	1.1565	3.3365	2.2495	1.9076	0.2534	0.2069	0.4314	0.441	1.0034	2.2985	1.0594	0.6892	1.775	0.8217	0.6623	1.1317	1.1554	0.3523	1.608	1.0899	0.8741	1.4451	0.228	0.6294	2.052	0.768	2.3912	0.2434	0.5004	2.1594	0.4545	1.3214	0.9002	1.1256	0.6359	0.5267	1.6066
Amino Acid	Amines and polyamines	spermidine	1.168	0.1735	1.2824	0.099	0.099	0.099	0.8572	0.4689	0.9442	0.099	0.099	0.3064	0.099	0.2919	0.6903	0.099	0.8347	0.099	0.099	0.099	0.1586	0.099	0.099	0.3737	0.5915	0.9186	0.998	1.9341	0.9677	2.7594	4.1611	4.633	0.8148	1.6613	1.2472	2.9052	2.6986	0.6141	2.7468	4.3254	1.4262	0.8778	1.002	2.9193	4.5993	1.7437	3.8392
Amino Acid	Amines and polyamines	N-acetyl-cadaverine	1.2575	0.7969	2.2673	3.1377	2.176	1.9953	2.3833	1.4381	2.9335	1.1659	1.9227	0.9328	0.7683	2.0075	2.7659	0.5216	0.9116	0.975	1.025	3.7532	2.76	1.887	3.6816	4.6414	0.7501	1.312	0.4522	1.5962	1.5769	1.156	0.4767	0.5747	0.7987	0.4007	1.1039	1.9009	2.1455	1.371	0.1853	0.2492	0.3917	0.318	0.5208	0.3482	0.3171	0.1853	0.3565
Amino Acid	Amines and polyamines	N-acetylputrescine	2.7519	0.5694	5.1398	0.9159	1.3149	0.7229	0.9365	1.7337	2.2537	2.7507	0.5769	6.9255	2.4856	2.3737	1.0612	0.1427	1.8176	0.9632	3.3895	2.9961	1.0421	1.0028	1.9356	1.2772	0.736	0.8367	0.8928	1.2807	1.242	1.6189	1	1.0726	0.603	0.6135	1.3688	0.609	3.1188	0.1714	0.9706	2.2006	0.7947	0.5652	0.8142	0.7365	0.8649	0.8678	0.5964
Amino Acid	Amines and polyamines	N-acetyl-isoputreanine	0.2878	0.5124	3.3543	1.1965	1.866	1.6502	0.5833	2.108	1.8921	1.6601	0.4625	2.1202	1.2298	1.1176	0.6724	1.1594	0.9659	2.5813	1.3874	1	1.254	1.7814	1.1266	1.6344	0.1256	1.0933	1.8896	1.5619	1.4264	1.2769	0.217	0.6498	0.2753	0.4323	2.1354	1.828	1.8179	0.2348	0.4774	2.1229	0.2972	2.2494	0.6562	2.1521	0.3233	0.4803	0.6233
Amino Acid	Glutathione metabolism	gamma-glutamylcysteine	6.9048	0.1907	2.8944	0.4767	0.8979	0.1907	2.0633	0.4713	1.1578	1.9048	1.944	0.1907	0.7833	0.9528	0.3239	0.4167	1.9641	0.2236	0.4533	0.2821	1.7616	0.7573	1.9252	2.2964	0.1907	0.315	0.5972	0.8796	0.3869	0.4813	2.636	0.6471	0.1907	2.0227	0.4225	1	1.0312	3.4202	1.2339	1.7786	3.3595	0.1907	0.1907	0.1907	3.8059	1.2255	0.3268
Amino Acid	Glutathione metabolism	glutathione, oxidized (GSSG)	0.8083	2.0097	0.557	0.8966	0.8153	1.1194	0.1181	0.5241	0.6112	0.6892	0.9854	1.0719	1.2011	0.5943	1.253	0.6658	0.1912	1.4938	0.8289	1.3312	1.011	2.0201	0.9372	1.2499	0.5447	1.5467	1.5798	0.8479	1.0015	3.4365	0.7024	0.4524	2.1295	0.7815	1.573	1.0741	1.7001	0.1567	1.5837	0.5518	0.7636	1	1.464	2.1443	1.6976	0.5252	0.8049
Amino Acid	Glutathione metabolism	glutathione, reduced (GSH)	6.4728	1.7285	0.6066	1.1886	2.7482	0.6072	0.3142	0.9519	2.0945	3.8778	5.3896	0.493	1.6336	1.414	0.4918	0.3579	0.292	0.7496	0.6958	0.793	3.659	1.0481	1.4751	2.3098	0.56	1.0818	1.1765	0.4673	1.2889	1.7323	0.9483	0.2523	0.4204	0.552	0.7841	1.1155	1.1293	0.3537	1.5428	0.806	0.426	0.5324	0.2757	0.4783	1.5235	0.9134	1.6523
Amino Acid	Glutathione metabolism	gamma-glutamyl-2-aminobutyrate	0.8645	0.1769	6.1617	0.1769	0.1769	0.4164	28.0664	0.3279	0.8847	0.8573	0.2322	1.426	0.4523	0.9117	0.4422	0.5843	3.5407	0.1769	0.1769	0.1769	0.6447	0.8739	1.1349	2.5032	0.1769	0.5684	0.5022	0.6559	0.1769	0.58	3.895	3.9681	0.1769	6.2383	0.3843	0.5134	1.9924	9.5615	0.9334	1.3812	10.5829	0.3648	1.0666	0.1769	2.7099	0.6283	0.1769
Amino Acid	Glutathione metabolism	ophthalmate	0.8457	1.4656	1.3679	0.3522	1.1464	0.6248	1.5154	0.4369	1.0207	0.851	0.9063	1.2244	1.1258	1.304	0.7507	0.8221	0.5952	0.7306	0.5585	1.2238	0.8221	0.6762	0.7138	1.6807	0.5145	2.6106	2.4296	0.9441	1.5189	1.1519	1.0244	0.8614	1.1179	1.2959	1.3265	1.2515	2.5432	0.3911	1.2649	1.1233	0.8421	1.4186	1.9137	0.9516	0.8401	0.525	0.7284
Amino Acid	Glutathione metabolism	cysteine-glutathione disulfide	0.6342	1.008	0.3192	0.9472	2.021	0.7218	0.6186	0.8038	0.7862	1.2711	0.785	6.3058	1.8787	1.4141	0.3827	0.5825	0.1772	1.435	1.8208	10.6087	0.7263	1.2233	0.5549	1.8713	0.4037	1.3095	2.9004	0.2271	1.5455	1.7114	0.4219	0.2182	1.8061	0.8077	3.0908	0.2998	1.1279	1.0171	0.5221	0.9233	1.9504	0.9904	2.011	1.7952	0.7487	0.2072	0.804
Amino Acid	Glutathione metabolism	cysteinylglycine	2.1095	0.7844	1.0125	0.173	1.1571	0.173	0.173	1.0257	1.014	1.2816	1.5171	1.0577	1	0.661	0.173	0.3547	0.5246	0.173	0.8567	0.5851	0.8626	0.5691	1.4086	0.9385	0.2115	1.2377	0.6229	1.0958	1.2343	0.173	1.5674	0.173	0.7009	1.0524	2.1226	1.4488	2.427	0.173	0.8018	1.8277	0.4437	0.5557	0.6407	0.4991	3.1334	0.4297	0.3331
Amino Acid	Glutathione metabolism	gamma-glutamylalanine	1.5838	0.4841	0.7522	0.4768	1.2048	0.1646	1.4908	0.3623	0.3645	0.9075	0.5335	1.8459	1.4785	0.8612	0.1891	1.9431	2.7935	0.2012	0.2422	0.4065	0.5758	1.1119	0.3219	0.6164	0.29	1.3475	1.0383	0.7544	0.5059	0.6014	1.2376	3.0166	0.1833	1.5854	1.0737	0.3145	2.7629	2.3101	0.9683	2.1784	2.2645	2.1766	0.5033	1.0903	1.5306	1.5099	0.3635
Amino Acid	Glutathione metabolism	gamma-glutamylglutamine	1.1403	0.5222	2.2917	0.3983	1.0611	0.3983	0.944	0.6235	0.886	2.1525	0.4921	21.4868	0.8272	2.5855	0.9554	0.6894	0.6913	0.8673	1.6449	9.3864	0.9469	1.2017	0.3983	3.3708	0.3983	2.2797	1.0203	0.3983	0.4923	0.6074	0.3983	1.1085	0.3983	1.3454	1.103	0.3983	0.8006	0.3983	0.3983	2.0784	0.7934	1.709	3.5613	0.3983	0.3983	0.3983	1.2043
Amino Acid	Glutathione metabolism	gamma-glutamylhistidine	0.9326	0.8953	1.9058	0.832	1.2481	0.8596	0.2655	0.9992	2.9147	1.0008	0.2655	3.0768	0.9923	1.0687	0.2655	0.2655	0.3892	0.941	0.2655	3.5491	0.8147	1.0903	0.2655	1.1291	0.2655	0.7809	1.2854	0.2655	2.1129	2.2628	0.7158	0.3736	0.39	0.6849	1.0915	1.2749	2.5136	0.5769	0.4679	1.6763	1.3671	0.9058	0.2655	0.7582	0.2655	0.2655	0.6539
Amino Acid	Glutathione metabolism	gamma-glutamylisoleucine*	1.5497	1.1819	2.0248	0.9662	1.3442	0.7362	1.77	0.9296	1.0113	1.4013	0.8505	4.0871	1.306	1.7149	0.2481	0.7456	0.6088	0.7199	1.1598	4.656	0.8877	0.7752	0.2481	1.8915	0.2481	1.623	2.0257	0.8987	1.5447	0.9363	0.6032	0.7112	0.8481	0.9931	0.8848	0.7742	1.6741	1.0123	0.2481	2.5689	2.108	1.1619	0.857	0.2481	0.5866	1	0.2481
Amino Acid	Glutathione metabolism	gamma-glutamylleucine	1.4883	0.9429	1.6261	0.5031	1.1291	0.2977	1.0808	0.2977	0.2977	1.6679	0.9264	2.6459	0.2977	1.054	0.2977	0.5663	0.2977	0.2977	1.6066	11.5951	0.2977	0.7063	0.2977	1.0836	0.2977	0.2977	0.946	0.2977	0.2977	0.5911	0.2977	0.2977	0.4206	0.5245	0.2977	0.2977	1.8579	0.2977	0.2977	0.2977	1.818	0.2977	0.2977	0.2977	0.2977	0.2977	0.2977
Amino Acid	Glutathione metabolism	gamma-glutamylmethionine	0.537	1.7076	0.941	0.6674	1.3118	0.537	1.1306	0.537	0.9407	0.5854	1.206	2.311	0.537	0.537	0.537	0.9547	0.537	0.537	0.537	7.6656	0.8899	1.2142	0.537	3.3136	0.537	1	0.537	1.0807	0.537	0.537	0.537	0.537	0.6473	0.537	0.537	1.6465	1.6611	0.537	0.537	0.5656	1.3018	0.537	0.537	0.537	0.537	0.537	0.8788
Amino Acid	Glutathione metabolism	gamma-glutamylthreonine	0.2861	1.2477	0.9851	0.2861	0.2861	0.2861	0.6712	1.4181	0.6078	0.2861	0.2861	1.6482	1.5738	0.2861	0.2861	0.6437	0.2861	0.2861	0.2861	1.4788	0.2861	0.3869	0.2861	1.2624	0.2861	1.2308	0.4118	0.2861	1.374	0.2861	0.2861	0.2861	0.2861	0.2861	0.2861	0.5816	0.2861	0.2861	0.2861	1.5307	0.7018	0.2861	0.2861	0.2861	0.5703	0.2861	0.2861
Amino Acid	Glutathione metabolism	gamma-glutamyltryptophan	0.7713	0.4835	0.5214	2.3534	2.7395	1.2946	0.2108	2.5775	4.6038	0.4959	0.1123	0.72	4.1965	0.5471	0.2462	0.1123	0.3477	3.0411	1.1886	0.6643	0.5296	0.5175	0.1123	1.1087	0.1123	1.48	0.965	0.2938	2.4044	4.3393	1.2601	2.1621	0.5759	0.7384	1.0003	3.1207	1.155	2.4216	1.2162	3.8748	0.2941	0.5112	0.1613	0.9997	0.9896	0.4242	0.1123
Amino Acid	Glutathione metabolism	gamma-glutamylvaline	1.5138	0.7708	1.6753	0.8213	2.0856	0.6834	2.0303	1.0409	1.7865	2.3342	0.5285	5.1801	0.9933	2.3149	0.6957	1.4938	1.4119	0.8895	0.8108	2.9406	1.5017	1.1169	0.3097	1.9836	0.2542	1.8465	2.5939	0.6978	1.5736	0.6419	0.7699	1.5281	0.4751	1.1138	0.5954	0.3761	2.1067	1.2132	0.3166	3.0842	2.2759	1.3314	1.4638	0.8137	0.4842	1.0662	0.7997
Amino Acid	Glutathione metabolism	5-oxoproline	1.5542	0.6589	3.2875	0.8577	0.7193	0.6377	2.4464	0.7454	1.0267	1.3598	0.5546	2.7023	0.6582	1.0259	1	0.9499	1.8487	0.5681	0.7456	1.9013	0.6522	0.7576	0.8427	0.9676	0.3054	0.9945	0.8909	0.7765	0.5677	0.4761	1.3444	1.4291	0.4336	1.8198	0.5708	0.9186	1.0697	2.8944	0.8601	1.9082	2.1696	0.9006	1.0558	0.416	1.7063	0.7813	0.8291
Amino Acid	Glutathione metabolism	S-methylglutathione	2.8374	1.4444	0.465	0.797	0.7041	0.9257	0.857	0.5671	0.6555	0.465	0.7352	0.465	0.465	0.4871	1.2384	0.465	0.465	0.465	0.465	1.0012	0.924	1.2382	1.521	0.915	0.4785	0.5268	1.4287	1.0319	0.9386	2.6025	1.2116	0.465	0.5652	0.4926	0.9205	2.0645	2.2566	1.3738	1.7425	0.9988	1.389	0.465	0.7293	0.8041	2.0074	0.465	0.751
Amino Acid	Glutathione metabolism	gamma-glutamyl-alpha-lysine	1.198	0.421	2.2481	0.421	0.421	0.421	1.3712	0.421	1.4347	0.421	0.4986	1.4015	0.421	0.421	0.9816	0.7036	1.2062	0.6267	0.421	4.2766	0.7786	0.5709	0.421	0.421	0.421	0.421	0.7103	0.421	1.3832	0.421	1.2343	0.421	0.421	0.717	0.421	0.421	2.1155	1.1135	0.421	1.2147	1.0626	0.421	0.421	0.4993	0.6074	0.5291	0.421
Carbohydrate	Glycolysis	glucose	1.3946	1.1484	3.841	3.7854	3.5907	2.4133	1.618	2.4013	6.5491	5.7801	2.0898	6.2327	2.4123	4.863	0.8784	2.522	4.8229	2.747	4.2691	4.9005	4.0077	2.2709	2.0947	4.0401	0.3414	1.1805	1.2365	0.4406	0.8251	0.5061	0.4848	1.0214	0.4576	0.8368	0.7342	0.3303	1.216	0.4725	0.3639	1.6167	0.6943	0.8589	1	0.679	0.5637	0.3852	0.5304
Carbohydrate	Glycolysis	glucuronate	0.9772	0.3722	0.9198	1.1914	1.9448	0.9575	0.5264	1.4338	1.4627	1.9301	0.8196	2.3536	2.3796	1.0228	1.1869	3.0173	1.0129	1.281	2.7662	1.0802	0.8729	0.7199	0.3726	0.907	0.589	2.1863	1.176	0.675	0.8736	0.8909	1.0074	1.3901	0.6215	1.309	1.14	0.518	0.717	0.3059	0.5218	1.7745	0.3059	1.3785	2.1131	0.8858	0.8321	0.494	0.9047
Carbohydrate	Glycolysis	lactate	1.7041	0.5326	2.6464	0.7054	0.8625	1.0039	8.1305	2.7282	0.8224	0.686	0.8508	1.2063	0.8287	1.2135	1.0388	1.1065	1.5634	0.5835	0.7048	0.7328	0.5022	0.5022	0.7395	3.4676	0.5586	0.5022	1.202	0.765	0.5631	0.7831	1.308	1.3361	0.5022	1.167	0.6289	0.6718	0.7942	1.2744	0.7982	1.9044	1.1067	0.6261	0.8337	0.5022	0.9961	0.8574	0.5022
Carbohydrate	TCA cycle	citrate	1.1556	1.1359	2.385	1.3791	1.2332	0.9186	1.1942	1.4545	1.7581	1.9354	0.8268	2.3806	0.9861	1.3296	2.2816	1.1116	1.5941	1.6096	1.7451	1.2956	1.063	0.9512	0.7899	1.0565	0.6941	0.8409	1.1191	0.7998	0.7225	1.5017	0.9401	0.886	0.8776	1.3089	0.4821	1.1355	0.4339	1.2537	1.2973	0.8337	2.0582	0.6008	1.348	1.0839	0.7644	0.6479	0.7133
Carbohydrate	TCA cycle	aconitate [cis or trans]	1.012	0.9857	2.6118	2.1331	1.7265	1.333	1.2078	1.8099	1.9989	2.7497	1	4.5186	1.4561	2.1657	3.0298	1.4975	1.8744	1.9054	2.4146	1.3301	1.6001	1.4303	0.8235	1.5237	0.6868	0.8822	1.2446	0.7436	0.9282	1.2672	0.8042	0.7194	0.9901	1.1342	0.5202	1.5284	0.7639	0.7433	1.1435	0.8788	1.4804	0.7099	1.4923	0.9636	0.7642	0.7283	0.6349
Carbohydrate	TCA cycle	isocitrate	4.0466	0.5557	49.6916	12.8183	11.8521	4.2847	0.5667	6.4659	22.3276	71.3754	3.9375	131.848	9.3072	39.0266	3.6216	2.883	20.1263	17.5245	54.565	1.0534	8.3614	1.2133	1.8615	10.2437	0.4039	0.3941	1.0933	0.1161	0.2004	1.6521	0.5478	0.2895	0.1086	0.9891	0.1465	0.4679	0.1086	0.3556	0.7005	0.2534	1.4639	0.1157	1.3535	0.2323	0.3079	0.2632	0.2404
Carbohydrate	TCA cycle	alpha-ketoglutarate	0.8694	1.2019	2.1712	0.6442	0.7311	0.8138	0.6253	0.8916	1.343	0.5966	0.46	0.6944	1.1689	0.5207	0.8759	0.4198	0.3915	0.2048	0.2905	1.0279	0.9436	0.498	0.2441	0.5198	0.9042	0.8158	2.2085	1.7367	1.7403	2.958	0.7399	1.0368	1.1643	1.4143	1.3076	1.9912	1.168	0.9404	2.646	1.8798	1.6046	1.0908	0.9125	2.6234	1.7429	0.9032	0.9721
Carbohydrate	TCA cycle	succinate	1.0318	0.433	2.5018	1.157	1.2964	1.0013	0.6855	1.7348	2.3923	1.9857	0.892	3.2679	2.0193	1.2915	1.0795	1.4834	2.274	1.1172	2.8506	1	1.1648	0.8786	0.4622	0.9752	0.5793	0.9808	1.5014	0.8825	0.9689	1.1991	0.6414	1.7856	0.3754	1.5148	0.7104	0.7627	0.6129	0.5198	0.8756	2.7168	0.8381	1.3699	2.1188	1.1144	0.8013	0.7394	0.8164
Carbohydrate	TCA cycle	fumarate	1.4605	0.5349	3.1081	1.2595	1.0839	1.2079	0.6267	1.2095	2.6591	2.7707	1.7452	2.8373	1.6601	0.8035	1	2.3786	1.9845	1.696	2.9923	1.0531	1.1325	0.5119	0.4129	0.9861	0.483	1.3001	1.0381	1.1007	0.524	0.8452	0.6421	1.6811	0.5081	1.6137	0.3656	0.5832	0.3216	0.4543	0.556	1.3364	0.6758	0.5835	2.9169	1.4959	1.0444	0.6356	0.6377
Carbohydrate	TCA cycle	maleate	1.0398	1.0211	1.7641	1.8911	1.5644	1.6895	0.8977	1.4857	2.2814	2.1653	1.4734	2.376	1.0493	1.9713	1.3866	2.0772	2.2798	1.5063	1.5645	1.1472	1.8252	1.3132	1.1149	1.6592	0.3716	0.6036	1	0.8932	0.8558	0.5718	0.6108	1.9579	0.5239	1.0588	0.4838	0.4862	0.578	0.2142	0.4893	1.2946	0.2966	0.6836	0.8842	0.7702	0.8918	0.5907	0.8813
Carbohydrate	TCA cycle	malate	1.4839	0.5515	2.2326	1	1.293	0.8623	0.6431	1.5358	1.9412	1.7661	1.2478	2.5404	1.6614	0.8769	0.9506	1.3093	1.9066	1.3091	1.9404	1.1035	0.8981	0.5038	0.3155	0.5964	0.6593	1.418	1.2185	1.079	0.7171	0.9477	0.7296	1.7456	0.6486	1.4433	0.5193	0.6843	0.4164	0.4923	0.7335	3.038	0.7127	0.9242	2.1792	1.2485	0.921	0.8067	1.0281
Carbohydrate	TCA cycle	2-methylcitrate	1.6553	0.2418	6.9201	1.6188	0.2418	1.6369	0.9458	1.1982	5.1691	4.0781	0.2418	4.5017	0.4582	0.2418	1.9715	0.9767	2.0311	1.6345	1.9699	0.5316	1.4826	0.8776	0.6589	1.4483	0.2418	0.2418	0.7662	0.2418	0.2418	0.746	0.2418	0.4223	0.2418	1.017	0.4763	0.3375	0.2418	0.2418	1.0305	0.5991	0.983	0.2418	1.1493	0.523	0.2418	0.2418	0.2418
Carbohydrate	TCA cycle	isocitric lactone	18.564	0.9253	369.697	48.2184	52.7358	15.7872	1	22.7147	120.453	286.076	12.9763	206.028	13.3738	282.981	5.5622	13.7682	295.956	48.7376	110.578	1.1069	85.4712	5.4947	7.9168	88.0303	0.2301	0.243	0.9708	0.4518	0.2979	0.5502	0.7669	0.3237	0.2744	0.5707	0.1123	0.341	0.2718	0.3318	0.4764	0.3799	1.0244	0.1381	2.2253	0.3826	0.7752	0.4947	0.1798
Carbohydrate	Photorespiration	oxalate (ethanedioate)	1.1322	0.818	2.529	1.1795	1.145	0.7804	0.832	1.5076	1.56	1.1485	0.5482	1.5072	0.6913	0.8059	1.4208	0.6104	0.975	0.7632	0.7939	0.7675	0.6079	0.8218	0.6593	0.5887	0.9676	0.7101	1.0439	0.7217	1.1123	1.4774	1.1916	1.5338	0.9268	1.1131	0.8786	1.0125	1.2819	0.6297	1.1068	1.3173	1.2541	1.2639	1	1.0151	1.165	0.8831	0.8656
Carbohydrate	Photorespiration	glycerate	1	0.6323	1.6716	1.062	1.5832	0.7082	1.0681	1.4167	1.8637	1.7924	1.2213	5.7254	1.4192	1.2927	0.9513	1.1424	1.9807	1.2986	1.5899	1.588	0.7832	0.8189	0.7928	0.8543	0.3691	1.1218	0.9383	0.4371	0.7899	0.7982	0.5209	1.5335	0.4301	1.6165	0.8241	0.4216	0.8502	1.3957	0.6106	2.1336	0.6567	1.1316	2.6158	0.6015	0.9328	0.5333	1.3213
Carbohydrate	Photorespiration	tartronate (hydroxymalonate)	0.8359	1.1263	1.096	1.4158	1.128	1.5631	0.8525	1.5091	1.7079	1.4527	1.0996	4.0583	1.4385	1.4551	1.1406	1.0886	1.4224	1.0931	2.2902	2.3956	0.8353	1.665	0.8514	0.9173	0.8201	0.9548	0.956	0.594	1.3422	1.317	0.7056	1	0.8542	0.8918	1.5165	0.7108	1.0039	0.3505	0.6626	1.0279	0.5965	0.9877	1.8479	1.0745	0.6153	0.6087	0.9392
Carbohydrate	Amino sugar and nucleotide sugar	arabinose	1.4805	0.4726	1.624	1.4148	1.9355	1.2955	0.7871	1.2079	1.3445	1.496	1.2858	1.5171	1.7171	1.556	0.9419	0.9575	1.0586	1.2597	1.7937	0.8007	1.3317	0.8972	1.1146	1.182	0.6626	0.8752	1.3958	1.1007	0.709	0.705	1.1195	1.3475	0.6572	1.1383	0.9548	0.7454	0.8823	0.3906	0.964	1.4304	0.3285	0.8933	0.6017	0.6611	1.027	0.973	0.6878
Carbohydrate	Amino sugar and nucleotide sugar	erythritol	0.3701	0.1461	1.4861	1.6441	1.8375	0.3983	0.4566	0.7805	1.9795	1.8942	0.7031	3.3949	3.7141	1.6801	0.908	0.6957	2.452	1.9575	1.5819	11.7576	2.762	2.1775	0.3784	1.5393	1.092	3.231	2.2312	0.6915	0.6781	0.322	0.2592	2.1404	0.3494	0.4081	4.967	1.1998	0.2912	1.4238	0.1092	3.2057	0.4525	2.881	1.5648	0.4189	0.1745	0.312	0.1267
Carbohydrate	Amino sugar and nucleotide sugar	erythronate*	0.877	0.4267	2.7854	1.2713	1.8713	0.9018	0.6482	1.9445	3.5259	3.2375	0.7248	6.6714	1.9801	2.4738	0.9711	1.8962	3.6147	2.1068	2.8399	1.4343	0.9777	1.1558	0.7885	1.0032	0.2306	1.2341	1.2694	0.4711	0.9213	0.6445	0.4801	1.487	0.3492	0.8748	0.8993	0.3789	0.7246	0.4964	0.4525	2.6873	0.3685	1.2951	2.1703	1	0.5437	0.5021	0.5464
Carbohydrate	Amino sugar and nucleotide sugar	glucosaminate	1.6962	1	1.0931	1.161	1.1985	1.6325	1.3389	1.4511	1.301	1.2058	1.1988	0.8135	0.671	0.9133	1.2166	1.0242	1.0057	0.7461	0.9191	1.5253	0.8551	1.3132	2.5796	1.7615	0.8968	0.8387	0.748	0.5592	0.8555	0.9882	0.7822	0.3718	1.3387	0.8	1.3426	0.8459	1.1771	0.8132	1.0417	1.2562	1.4852	0.6877	1.6209	0.5225	1.2104	1.2986	2.4313
Carbohydrate	Amino sugar and nucleotide sugar	ribitol	0.3421	0.3421	1.4365	0.679	1.0086	0.3421	1.617	0.9868	2.9152	1.9793	0.6108	0.917	0.3421	3.7875	1.9839	5.3497	9.7329	0.9914	0.5984	0.3421	0.867	1.2219	0.5755	1.0903	0.3421	0.4148	1.1073	0.734	0.3421	0.3421	0.3421	0.678	0.3421	0.3935	0.3421	0.3421	0.6962	12.0777	0.3421	1.6546	3.0957	1.181	0.3421	0.3421	0.3421	0.3824	0.3421
Carbohydrate	Amino sugar and nucleotide sugar	ribonate	0.7675	0.2483	3.9882	1.2305	1.4776	0.9658	4.4981	1.1098	2.7776	1.8488	0.7855	1.9694	0.6802	2.2214	0.9477	2.1361	6.3441	1.0987	1.5631	1.1821	1.1915	1.1024	1.0056	1.7134	0.1404	0.73	0.9161	0.551	0.3871	0.2812	0.8501	1.6109	0.1518	1.425	0.4407	0.518	0.8506	5.8255	0.3555	1.7978	3.4591	0.4661	0.6705	0.3613	1.3101	0.5723	0.2503
Carbohydrate	Amino sugar and nucleotide sugar	ribose	1.1518	0.3665	1.5656	1.3161	2.5134	1.04	0.3364	1.2065	2.2329	1.6615	1.1346	5.3421	2.4345	1.7363	0.9049	1.183	1.7193	2.0771	3.0514	0.7943	1.2127	1.002	0.7126	1.049	0.5222	1.6393	1.6413	0.6232	0.8809	0.4454	0.6235	1.1932	0.3425	0.7885	1.0294	0.3735	0.9973	0.3364	0.4871	2.0907	0.3364	2.0323	0.998	0.8843	0.5959	0.7331	0.5688
Carbohydrate	Amino sugar and nucleotide sugar	UDP-N-acetylglucosamine/galactosamine	0.2317	1.5778	0.2317	0.4125	0.2317	1.1485	0.2317	1.086	0.2317	0.2317	0.2317	1.988	1.6949	0.2317	0.2317	0.2317	0.2317	0.7378	1.0661	1.1959	1.0916	1.353	0.6558	0.34	0.7705	0.8535	0.9791	0.2317	0.8326	2.2973	0.2317	0.2317	1.4152	0.2317	1.0146	0.466	0.2317	0.2317	1	0.2317	0.2317	0.6069	0.2317	2.0665	0.2517	0.2317	0.944
Carbohydrate	Amino sugar and nucleotide sugar	arabonate/xylonate	1.0153	0.3193	2.4391	0.8545	1.2337	0.6788	1.1351	1.136	2.0821	1.5433	0.798	4.4814	1.2133	1.3704	1.0852	1	1.7388	1.293	1.7662	1.1994	0.7486	0.7115	0.7189	0.9234	0.2679	0.964	1.042	0.5854	0.8045	0.5674	0.5273	1.5132	0.3144	1.0126	0.7909	0.4381	0.6287	1.0802	0.4652	1.6421	0.7194	1.0376	1.6258	1.0354	1.0846	0.7747	0.689
Carbohydrate	Amino sugar and nucleotide sugar	arabitol/xylitol	0.6869	1.4602	1.0011	2.0426	0.7087	2.5935	2.0531	1.1353	1.4717	1.3587	1	1.7521	1.637	1.9936	1.4876	1.8796	4.4049	1.3928	1.5354	6.3183	3.6229	5.7925	3.8852	1.7227	0.1419	0.5887	1.2828	0.3125	0.7604	0.8434	0.1818	0.5385	0.1538	0.3281	2.0184	0.1731	0.6082	3.5574	0.1079	1.1328	0.5891	0.6405	0.8926	0.5138	0.1834	0.1574	0.3594
Carbohydrate	Amino sugar and nucleotide sugar	N-acetylglucosaminylasparagine	1.265	1.524	1.8122	1.3277	0.9138	1.002	1.1681	1	1.6063	1.0342	0.6009	1.7997	1.4091	1.017	1.1505	0.5616	1.3268	0.8247	0.7395	1.2607	0.6563	0.7345	0.7298	0.4098	0.1232	0.1232	0.3703	0.5731	1.6619	2.7506	2.0274	1.1679	0.5537	0.3546	1.0411	0.1232	1.7445	0.153	0.7904	1.681	0.2244	0.9865	1.1494	0.6552	1.1226	0.7753	0.2178
Carbohydrate	Amino sugar and nucleotide sugar	N-acetylglucosamine/N-acetylgalactosamine	0.9397	0.5027	1.3361	1.1801	1.2035	1.1408	0.3225	1.0387	1.4567	1.3516	0.8106	1.4228	1.0144	1.1249	1.3744	1.6293	1.6062	1.0608	1.1044	1.0934	0.7342	1.0191	1.2033	1.0791	0.6772	0.8622	1.0081	0.7759	0.8538	0.9308	0.574	1.285	0.8227	0.7986	0.9349	0.6828	1.0735	0.8162	1	1.4594	0.8416	0.9729	1.4845	0.8991	1.0832	1.4026	1.1457
Carbohydrate	Amino sugar and nucleotide sugar	ribulose/xylulose	0.8362	0.3968	1.4556	1.1363	1.6698	1.0257	0.3968	0.8598	1.6774	1.6013	0.8463	3.8987	1.7846	1.3192	1.0496	1.1037	1.6319	1.4932	1.5155	0.867	0.9201	0.7914	0.7419	1.0513	0.3968	1.6048	1.4022	0.558	0.3968	0.3968	0.6083	1.0482	0.3968	0.6446	0.5779	0.3968	0.4626	0.3968	0.3968	1.713	0.3968	1.2933	1.002	0.852	0.3968	0.4936	0.3968
Carbohydrate	Amino sugar and nucleotide sugar	lyxonate	0.8889	0.6018	2.5762	1.1086	1.5534	1.0547	0.9941	1.92	2.5187	2.3931	0.9359	7.1264	1.1417	1.5065	1.3549	1.7484	3.1177	1.7012	2.2317	1.2886	0.6618	0.8894	1.1564	1	0.5125	0.8703	1.1016	0.565	0.7717	0.7813	0.5172	1.2735	0.4171	1.577	0.7568	0.7304	0.8853	1.1715	0.6696	2.1119	0.7752	1.1536	2.4226	0.6407	0.6968	0.6344	0.5967
Carbohydrate	Amino sugar and nucleotide sugar	pentose acid*	1	0.4603	2.1773	1.0376	1.0314	0.4644	1.0072	0.3663	1.6967	1.1521	1.0356	0.9446	0.9278	0.8289	1.3929	1.3395	1.3512	1.0647	1.0193	1.8475	0.3286	0.288	0.7144	0.6698	0.2814	0.9976	0.6898	0.8593	0.3602	1.0075	0.7251	1.7865	0.3186	1.826	0.2564	0.4544	0.3346	0.8376	0.7011	1.2844	0.7487	0.6428	2.9475	0.2758	1.1612	1.1673	1.1368
Carbohydrate	Amino sugar and nucleotide sugar	fagomine	1.0828	0.0218	0.0218	0.0218	0.0218	0.0218	0.1749	0.0218	0.4741	0.0218	0.0218	0.0218	0.0218	0.0218	0.0218	0.9122	0.9172	0.0218	0.0218	0.0218	1.2622	1.1608	0.0218	0.0218	0.0218	0.0218	0.0218	0.0218	0.0218	0.0218	0.0218	0.0218	0.0218	0.0218	0.0218	0.0218	0.0218	0.0218	0.0218	0.0218	0.0218	0.0218	0.0218	0.0218	0.0218	0.0218	0.0218
Carbohydrate	Inositol metabolism	myo-inositol	0.9211	0.8705	1.5938	1.1506	0.8262	1.1324	0.5811	1.8044	1.2031	1.2216	0.6437	3.9682	0.9258	1.2508	1.5751	0.761	1.0854	1.0361	1.2267	1.2895	1.465	1.3437	1	1.4404	0.777	1.1212	0.918	0.6358	0.6916	1.4647	0.6075	1.1389	0.7666	0.8923	0.9574	0.5786	1.8514	0.5463	0.7848	1.1499	0.8645	1.0036	1.0968	1.5109	0.7883	0.6281	0.7905
Carbohydrate	Sucrose, glucose,fructose metabolism	3-deoxyoctulosonate	1.1934	0.5201	1.4384	1.5088	1.1595	1.0149	1.0916	0.607	2.1751	1.7785	1.3136	3.1366	1.3791	0.8484	1.0159	1.2911	1.3157	0.5424	1.6612	1.8083	0.6532	0.5466	1.4161	0.7293	0.5413	1.5446	1.1079	1	0.6221	0.6429	0.9021	0.8675	0.7188	1.1453	0.5981	0.9054	0.3492	1.2541	1.0144	1.4865	1.7097	0.5564	2.6825	0.7393	1.4774	0.8902	1.4157
Carbohydrate	Sucrose, glucose,fructose metabolism	fructose	0.7751	0.228	3.2904	1.6182	2.4141	0.8244	0.4554	1.691	6.0596	4.9983	0.7717	13.6206	2.9901	3.8436	1.3267	0.7914	3.8672	1.5975	3.6693	1.3885	0.7092	0.6901	0.5959	1	0.346	3.1	2.3275	0.5718	1.537	0.6216	0.4485	2.6522	0.3068	1.4381	1.0247	0.3097	0.9603	0.4596	0.2067	4.0474	1.0015	1.6414	2.5968	0.7335	0.3484	0.1716	0.7353
Carbohydrate	Sucrose, glucose,fructose metabolism	fucitol	0.6781	0.3256	1.9447	0.5104	1.2263	0.7636	1.1179	0.6898	1.547	1.0911	0.5877	1.7364	1.1998	1.2252	0.6372	0.5804	2.063	0.9523	1.3296	1.9907	1.9171	1.3833	1	0.9912	0.7943	1.1452	1.6201	0.579	0.7972	0.433	0.4947	1.6868	0.3378	1.0043	2.3485	1.0151	0.4438	1.1455	0.308	1.6401	1.14	1.9325	1.0745	0.4467	0.5529	0.6496	0.308
Carbohydrate	Sucrose, glucose,fructose metabolism	galactonate	0.4946	0.3952	5.2589	1.5671	0.229	0.5227	0.9159	1.9316	4.1595	4.6896	1.103	8.3716	1.0841	3.2407	0.7628	2.3754	5.674	2.6078	3.1583	1.1287	1.8414	1.6759	1.7076	2.2633	0.3089	0.5812	1.1535	0.7479	0.5702	0.1405	0.826	1.263	0.0743	0.837	0.7404	0.584	0.3603	10.0087	0.0979	0.6139	2.62	0.749	3.7597	0.4641	0.481	1.1729	0.5748
Carbohydrate	Sucrose, glucose,fructose metabolism	galacturonate	1.4944	0.2848	2.9645	1.3976	2.5214	0.7456	0.4514	2.2582	5.1703	4.0924	0.8616	5.7441	1.0007	1.7092	0.9185	0.8493	3.0835	1.5205	3.9557	1.0712	1.1133	0.4932	2.2232	1.4716	0.5017	0.698	1.7415	0.2848	1.7548	0.5283	0.6743	0.9993	0.2848	0.8362	0.7672	0.5648	0.6734	0.5661	0.6259	2.1877	0.733	0.4115	2.2844	0.2848	0.2848	0.4662	0.7429
Carbohydrate	Sucrose, glucose,fructose metabolism	mannitol/sorbitol	1.093	1.704	1.6216	0.8769	0.8291	2.8159	3.642	0.7817	1.6767	1.0863	1.0733	2.6063	1.4256	1.0829	0.7218	1.4503	1.6708	0.8102	1.112	3.1037	1.3891	2.4095	2.1186	1.4058	0.6153	0.871	1	0.5459	0.7517	0.603	0.4439	0.8292	0.4065	0.6933	1.0709	0.4803	0.7785	4.6132	0.4105	2.1073	2.1065	0.8325	1.2291	0.6597	0.619	0.4801	0.3953
Carbohydrate	Sucrose, glucose,fructose metabolism	maltose	1.1124	0.7696	1.4081	1.4145	0.7237	1.2792	1.335	0.7891	3.3035	1.3026	0.4535	0.8416	0.9161	1.4326	0.1903	1.0883	1.2767	1.0984	1.3202	2.5678	1.443	0.8725	1.1861	1.2944	0.4512	0.6374	1.284	0.1903	0.3828	0.7508	0.7913	0.1903	0.1903	0.8234	0.7578	0.1903	1.4266	0.1903	0.7031	1.0084	1.4613	0.9136	0.1903	1.5201	0.5606	1.3659	0.8638
Carbohydrate	Sucrose, glucose,fructose metabolism	mannose	0.3378	0.3378	2.8309	0.6322	1.7059	0.3378	0.7347	0.832	0.9688	1.5668	1	5.492	1.6736	1.2721	0.5603	0.7264	2.1225	0.7486	1.6435	0.3378	0.8629	0.8579	0.3378	0.3378	0.3378	1.9055	0.3378	0.3378	1.2482	0.3378	0.3378	1.3957	0.6268	1.1069	0.6881	0.3378	0.7079	0.4606	0.3378	2.6434	0.3378	1.214	2.4171	0.6274	0.4888	0.7046	0.3378
Carbohydrate	Sucrose, glucose,fructose metabolism	mannonate*	1.6957	0.3489	1.7889	1.0816	0.8294	1.0541	3.3118	1.0534	1.6336	1.8543	0.8375	1.1056	0.5971	1.1022	1.9616	2.9165	4.0005	1.002	0.732	0.8548	0.711	1.4403	0.8265	0.7225	0.1998	0.6296	1.1209	0.7651	0.6298	0.5086	0.6823	1.4241	0.3028	0.9346	0.2703	1	0.855	3.4971	1.3648	1.9333	2.4495	0.4907	0.911	0.3338	1.0302	1.2477	0.3515
Carbohydrate	Sucrose, glucose,fructose metabolism	raffinose	1.4592	1.5434	0.9162	0.9429	0.9361	0.9551	0.9635	1.0461	1.4184	0.8738	1.3933	0.902	0.704	1.183	1.0113	0.7946	0.9514	0.7279	0.6643	1.1228	0.447	0.8298	1.3319	0.6178	0.8746	0.8565	0.7759	1.1121	0.937	1.3439	0.8669	0.7794	1.2935	1.941	0.7168	1.03	0.5334	1.6191	1.3936	0.9887	1.205	0.796	1.8688	1.0658	1.0987	1.428	1.5418
Carbohydrate	Sucrose, glucose,fructose metabolism	stachyose	2.5165	2.807	0.664	0.7782	0.8059	0.6993	4.2578	1.0145	2.4746	0.5039	2.5746	0.4768	0.2832	1.1435	1.0187	0.6266	0.9952	0.4986	0.2666	4.2217	0.1448	0.4537	1.2963	0.3785	0.3555	0.8798	0.788	1.2013	0.5438	1.9384	0.8929	0.8342	0.8461	4.5157	0.2438	1.8104	0.5779	12.8043	2.6951	0.7218	3.4667	0.498	1.6302	1	0.988	1.5778	1.6283
Carbohydrate	Sucrose, glucose,fructose metabolism	sucrose	0.9118	0.714	1.2657	1.2049	1.0116	1.1005	0.9222	1.1692	1.4415	1.2677	0.8102	1.2378	0.9262	1.1128	1.1428	1.0237	1.093	1.0481	1.2082	1.2452	1.3244	1.5118	0.9867	1.1528	0.6197	0.9721	1.2064	0.8249	0.9235	1.0672	0.8086	0.9238	0.8536	0.9576	1.1376	0.7685	1.3665	0.8228	0.8429	1.1573	1.1511	0.9274	1.4181	1.1089	1.0275	0.6554	0.7963
Carbohydrate	Sucrose, glucose,fructose metabolism	trehalose	1.8295	2.8706	1.8163	1.8983	1.955	6.2565	7.982	2.8533	4.2306	2.7456	4.3036	3.5534	1.8408	2.068	1.113	6.305	1.2424	1.9489	3.5289	5.732	4.6664	6.4344	3.1089	5.1388	0.3194	2.1523	0.7898	0.6857	0.7922	0.9057	0.45	1.1627	0.543	0.2667	1	0.9938	0.8195	0.2887	0.5117	1.6463	0.586	0.8642	2.6147	0.9857	0.5914	0.2357	0.8594
Carbohydrate	Sucrose, glucose,fructose metabolism	isomaltose	0.093	0.093	0.093	0.093	0.093	0.093	0.093	0.093	23.2173	0.093	0.093	0.093	0.093	0.093	0.093	0.093	0.093	0.093	0.093	12.8081	0.093	0.093	0.093	0.093	0.093	0.093	0.093	0.093	0.093	0.093	0.093	0.093	0.093	0.093	0.093	0.093	0.093	0.093	0.093	0.093	0.093	0.093	0.093	0.093	0.093	0.093	0.093
Carbohydrate	Sucrose, glucose,fructose metabolism	methyl glucopyranoside (alpha + beta)	1.2097	1.4918	0.9992	1.2016	1.2247	1.1078	1.2736	1.0513	1.4435	1.2342	1.6167	1.2579	1.0402	1.4738	1.0153	0.8007	0.9967	1.0821	1.1871	2.0908	0.9517	1.031	1.6711	1.2414	0.9611	1.0008	1.2263	1.1012	1.1099	0.6386	0.9732	0.862	0.6822	0.5113	0.9466	0.4529	0.9141	0.8937	0.7424	1.0819	1.0903	0.8946	0.8847	0.674	0.6405	0.8499	0.7923
Carbohydrate	Sucrose, glucose,fructose metabolism	gluconate	1.3232	0.6194	3.5223	1.0895	1.624	1.0612	5.5646	0.8781	2.9544	2.0154	0.5664	3.4946	1.3286	2.2635	1.0277	1.1337	2.8429	1.135	2.095	2.0705	1.6737	0.6104	0.7332	1.7918	0.1349	0.431	0.5343	0.3034	0.3514	0.296	0.5589	1.0896	0.1927	0.8455	0.3823	0.2742	0.635	6.2221	0.1834	1	2.7463	0.3398	1.1471	0.2369	0.5859	0.3797	0.2149
Carbohydrate	Sucrose, glucose,fructose metabolism	2-ketogluconate	0.1427	0.1215	1.3047	1.1142	3.8203	0.5563	0.8726	1.1796	3.3831	2.5207	1.2744	8.1736	7.307	3.2817	0.4048	0.5328	1.5189	2.0315	1.9716	3.1465	1.0246	1.1087	0.1464	1.6792	0.076	4.6674	1.0927	0.1448	1.1568	0.2741	0.1207	2.8084	0.0957	0.2738	2.3219	0.0547	0.1877	0.0952	0.0525	2.4189	0.0855	1.729	1.2044	3.9227	0.1386	0.0585	0.2273
Carbohydrate	Sucrose, glucose,fructose metabolism	1,5-anhydroglucitol (1,5-AG)	0.6542	0.3957	1.6294	1.4292	0.8329	1.2579	0.4471	1.0773	1.4144	1.6924	0.5454	1.8301	1.0411	1.3849	0.8119	1.34	1.4719	1.2784	1.7246	1	1.9348	2.0016	1.047	1.2604	0.6069	0.804	1.1359	0.9221	0.943	0.7353	0.8094	0.8905	1.0982	0.3202	1.2796	0.889	0.7854	0.5609	0.5655	1.3924	0.6102	1.2234	1.1347	0.8458	0.6828	0.6821	0.6208
Carbohydrate	Sucrose, glucose,fructose metabolism	maltitol/lactitol/cellobiotol/palatinol	0.5405	0.5919	1.3453	0.979	1.0613	0.7043	1.3982	1.1118	1.9339	1.038	0.8863	1.0247	0.833	1.2402	0.8849	0.8409	2.0684	0.4905	0.9745	2.2094	0.3416	0.1758	0.6936	0.5143	0.31	0.6269	0.9223	0.9467	0.8377	1.2142	1.0166	0.2222	0.6625	0.9157	0.701	0.6655	1.5856	2.978	1.0107	1.2292	1.4118	0.5718	0.6882	2.001	1.038	0.9306	1.2356
Carbohydrate	C5 branched dibasic acid metabolism	itaconate	0.3216	0.3216	0.3216	1.2969	0.3216	0.9988	0.3216	0.3216	0.3216	1.453	1.9942	1.4229	0.9319	1	0.9027	1.5156	1.4342	0.9438	1.0982	1.2874	0.3216	1.2232	0.854	0.3216	0.3216	0.7968	1.0907	0.3216	0.6644	0.5255	0.7257	0.8645	0.3216	0.9611	0.618	0.8984	1.196	0.3216	0.3216	1.0763	0.3216	0.637	0.3216	0.9311	0.3216	0.3216	0.3216
Carbohydrate	C5 branched dibasic acid metabolism	citraconate/glutaconate	1.0014	0.5593	1.7292	1.7138	1.3861	0.8566	0.6871	1	2.0195	1.452	1.1462	2.2724	0.9765	1.6086	1.4516	1.2125	2.1086	1.0903	1.1872	0.8032	1.4047	0.9353	0.7489	0.7907	0.3648	0.7709	1.1749	0.9154	0.824	0.6588	1.0713	1.7018	0.729	1.0644	0.6216	0.687	1.0315	0.4254	0.6564	1.6256	0.5793	0.9197	0.9961	0.7417	0.9905	0.5758	0.7513
Lipids	Free fatty acid	caproate (6:0)	0.8342	0.7046	3.7711	7.0623	1.2998	6.0596	0.6602	6.8627	4.6672	5.2725	0.8522	4.1847	0.5439	3.1391	3.7239	6.5269	5.5224	5.0083	4.6436	3.5057	3.8225	7.8259	1.6338	4.5432	0.4549	0.8167	1.18	0.7404	0.8906	0.7074	0.6354	1.2736	1.0736	0.8304	0.8296	0.5416	1.0912	0.6795	0.7834	1.515	1.3495	1.4969	7.2869	2.0328	0.8281	0.9456	0.8168
Lipids	Free fatty acid	myristate (14:0)	0.542	0.7174	1.6434	4.2646	0.778	3.8917	0.7014	2.3596	1.7986	4.1294	0.642	2.7243	1.0287	3.4446	1.7421	5.5388	1.8866	3.6996	2.5348	2.203	5.9012	4.8031	2.3064	4.8489	0.6324	1.0692	0.5478	1.0573	0.6687	0.5876	0.9639	0.7743	0.9989	0.7735	0.7374	0.7975	1.1379	0.8454	0.5132	1.336	1	1.381	2.3982	0.6738	0.6113	0.5504	0.667
Lipids	Free fatty acid	tetradecadienoate (14:2)*	0.5854	1.0018	1.2352	0.7358	0.783	0.9757	1.3434	0.4287	0.5998	1.8013	1.5878	1.5364	1.1644	0.7356	1.0206	1.3745	0.3981	1.8987	1.3377	1.2864	1.2883	1.8106	1.9324	1.3355	0.6243	0.5198	0.6153	1.1646	0.9339	1.0216	0.913	0.7772	0.9527	0.6499	0.6961	1.0225	1	1.3488	1.0117	0.8354	0.8328	1.107	0.8962	0.8466	1.0442	1.3092	0.8304
Lipids	Free fatty acid	palmitate (16:0)	0.7231	2.1483	1.4535	5.1406	1.6856	5.1561	1.824	1.0592	1.0239	5.0619	1.3924	4.0964	2.7306	4.8217	1	5.8422	1.5844	3.8025	4.1555	4.8065	7.0705	6.2133	4.4572	5.9274	0.7509	0.8325	0.7434	0.8374	0.75	0.7469	0.8563	0.8173	0.8123	0.7847	0.7725	0.7908	0.7996	0.8671	0.7888	0.8737	1.0835	0.9039	0.9886	0.7624	0.8486	0.8621	0.7576
Lipids	Free fatty acid	arachidate (20:0)	0.8279	2.8045	1.0649	6.436	1.7112	7.0559	2.401	1	1.0771	5.9229	1.929	4.5564	2.7672	4.8249	0.9374	5.5598	1.5188	4.7899	4.8931	6.8742	10.0633	9.0005	4.3087	6.6128	0.8129	0.821	0.7838	0.8594	0.9386	0.8015	0.9673	0.8332	0.806	0.8456	0.8205	0.7587	0.776	0.9323	0.8696	0.866	1.0161	0.8193	0.8877	0.8221	0.9174	0.9026	0.8624
Lipids	Free fatty acid	behenate (22:0)*	0.1672	6.2032	0.0699	3.4924	1.3275	4.0089	2.619	0.3887	0.44	17.3252	4.183	13.4966	2.1371	11.5289	0.2251	15.4884	1.3378	4.9664	6.2332	7.2125	22.4446	24.0421	13.3893	22.6604	0.6561	0.6344	0.0707	1.0226	0.8967	0.1651	0.9774	0.1824	0.3485	0.0576	0.9099	0.2326	0.8083	1.3576	0.2871	0.3325	1.1923	0.683	1.0975	0.5201	0.1098	1.1326	0.8679
Lipids	Free fatty acid	palmitoleate (16:1n7)	0.6152	1.3696	1.0846	2.4058	0.766	2.1611	1.1278	1.0578	1.0024	2.0795	0.8079	1.6775	1.2502	1.7066	1.6587	2.7822	0.9642	1.9263	1.7861	3.0766	2.7474	2.9933	3.1984	2.3132	0.7967	0.792	0.6616	0.9173	0.8109	0.7965	0.8149	1.0715	0.9337	0.8129	0.8514	0.7561	0.9997	0.8101	0.816	1.0945	1	0.8116	1.5527	0.7545	0.7637	0.7692	0.8129
Lipids	Free fatty acid	oleate/vaccenate (18:1)	0.4262	5.0188	0.9177	12.851	3.8477	14.6886	3.2891	1.2833	0.8229	16.0276	2.1277	15.92	11.8962	15.9332	1.0766	15.7943	1.0784	10.8824	14.7146	19.8432	30.0941	20.3456	12.1385	23.6502	0.4755	0.5162	0.4434	0.6478	0.5044	0.4713	0.6209	0.5044	0.5238	0.5226	0.5408	0.401	0.5663	0.7311	0.5276	0.8023	1	0.6278	1.2981	0.6071	0.7925	0.5805	0.4331
Lipids	Free fatty acid	eicosenoate (20:1)	0.4994	9.5092	1.0993	18.4404	4.468	20.1018	7.4279	1.0361	0.9639	22.0356	3.9666	18.5239	16.1524	20.1499	0.6623	20.2398	1.2861	15.4718	18.4592	24.4737	40.93	31.7318	17.232	23.1903	0.2998	0.3684	0.332	0.4924	0.4491	0.4415	0.5046	0.4636	0.2787	0.4977	0.3882	0.3958	0.4175	0.8975	0.6385	0.5247	1.1597	0.4247	0.684	0.3986	1.1077	0.4912	0.3935
Lipids	Free fatty acid	hexadecadienoate (16:2n6)	0.5651	1.1947	1.115	1.5889	0.6141	1.3811	1.0887	0.7062	0.8852	1.3882	0.8964	1.245	0.9428	0.9263	1.189	2.1846	0.7415	1.6032	1.3858	2.0396	1.5507	2.3839	2.7852	1.3323	0.7174	0.6611	0.6959	1.1224	0.9395	0.8112	0.9751	1.0955	1.0838	0.8294	0.754	0.8255	1	1.0934	0.8926	0.8894	1.115	0.8165	1.0807	0.7166	0.7469	0.7954	1.1317
Lipids	Free fatty acid	linoleate (18:2n6)	0.479	2.2473	0.699	3.3054	1.1759	3.7441	1.7072	0.9089	0.7726	3.5745	1.0549	2.9559	3.006	3.1281	1.5526	4.5119	0.5284	2.9611	3.605	5.0681	5.4191	5.425	4.268	4.708	0.8728	0.8041	0.5916	0.9748	0.7478	0.6352	0.8993	0.9192	1.0402	0.6332	0.7947	0.6228	0.9635	0.9255	0.7851	0.939	1.2576	0.9416	1.5521	0.7571	0.9661	0.8318	0.9011
Lipids	Free fatty acid	dihomo-linoleate (20:2n6)	0.036	1.3672	0.0696	1.9999	0.5643	2.0175	1.3881	0.0652	0.0697	2.1414	0.725	1.8244	2.2063	2.5533	0.036	2.4235	0.036	1.4379	2.2834	2.852	4.7753	4.7099	2.5297	3.4724	0.036	0.036	0.036	0.036	0.036	0.036	0.0733	0.036	0.036	0.036	0.036	0.036	0.036	0.0935	0.036	0.036	0.1415	0.0617	0.036	0.036	0.1214	0.036	0.036
Lipids	Free fatty acid	hexadecatrienoate (16:3n3)	0.7792	1.0815	0.5104	0.5104	0.7559	0.5104	0.5683	0.5104	0.5104	1.1977	0.5104	0.9361	0.674	0.5104	0.8454	1.6509	0.5104	0.5104	1.2413	0.9682	1.5125	1.6939	0.7817	1.0964	0.5104	0.7005	0.6877	0.7716	1.1727	0.5104	0.7574	0.5722	0.5104	0.5104	1.0992	0.5104	1.2482	0.8834	0.812	1.0471	1.3992	1.0117	0.5104	0.5104	0.5104	0.5104	1.0418
Lipids	Free fatty acid	linolenate [alpha or gamma; (18:3n3 or 6)]	0.4849	1.4175	0.4833	1.771	0.8898	1.3118	1.2827	0.9379	0.5821	1.7328	0.6464	1.1252	1.4211	1.4581	1.3203	1.8524	0.5724	1.5411	2.0066	2.2558	2.2427	2.7419	1.9597	2.8228	0.6121	0.5935	1.0006	0.8107	0.9499	0.7316	0.8521	1.0487	0.9609	0.4871	1.1932	0.6842	1.4019	1	0.7797	1.3648	1.2439	1.0171	0.8356	0.679	0.9957	0.7447	0.8635
Lipids	Fatty acid, hydroxy	2-hydroxybutyrate/2-hydroxyisobutyrate	0.941	1.5641	0.5966	0.4397	0.9653	0.4397	0.9875	0.8131	1.0125	0.9319	0.4397	1.224	1.0663	1.3132	0.904	0.4397	1.328	0.754	1.2772	1.3769	1.2008	0.4397	1.3725	1.1715	1.2186	0.8871	0.4397	1.1411	0.4796	0.4397	0.5641	1.4887	0.87	0.4397	0.4397	0.7095	0.6449	0.4397	0.4397	1.0618	0.7761	0.4397	0.8673	0.4397	0.5658	0.7082	1.0285
Lipids	Fatty acid, hydroxy	2S,3R-dihydroxybutyrate	1.8815	0.6206	1.5958	1.0918	0.9115	0.7978	0.3556	0.5726	1.0128	1.5403	0.6978	1.4091	0.3556	0.7827	0.9338	0.8353	1.1617	1.1127	1.1003	0.3556	1.3057	1	1.3	0.9946	0.3556	1.0265	1.0459	0.9508	0.6124	0.6845	1.0758	1.3557	0.3556	1.1917	0.5217	0.6158	0.766	0.3556	0.5977	1.6349	0.3556	1.0163	1.059	0.5998	1.1156	0.9434	0.7062
Lipids	Fatty acid, hydroxy	3,4-dihydroxybutyrate	1.2309	0.4082	1.8958	1.2168	1.0843	0.8718	0.8001	1.1069	1.5763	1.3709	1.0086	1.894	1.0293	0.9182	1.0174	1.4876	1.4578	1.0748	1.1887	1.0238	1.1156	0.6738	0.7939	0.7064	0.5919	0.9719	2.0536	0.7568	0.9148	1.133	1	1.2585	0.5832	2.5199	1.1714	0.6787	0.8288	0.713	0.5742	1.8943	0.9692	1.065	1.6507	0.6365	0.7923	0.7553	0.689
Lipids	Fatty acid, hydroxy	2,3-dihydroxy-2-methylbutyrate	0.8315	0.4216	1.4758	1.475	1.3944	1.0107	0.1238	0.7681	2.6111	2.0536	0.69	2.9632	1.1073	1.2707	0.9623	1.5144	2.5415	1.0181	1.3647	1.757	1.2464	0.8719	1.2585	3.3906	0.1238	1.8273	2.1047	0.8828	0.9972	0.5252	0.7569	1.6683	0.2741	1.3204	0.9528	0.3997	0.9777	0.1893	0.155	2.3091	0.2328	1.1428	1.9826	2.3245	0.234	0.6016	0.6995
Lipids	Fatty acid, hydroxy	3-hydroxybutyrate (BHBA)	0.5373	0.5373	0.7962	0.5373	0.5373	0.5373	1.7355	0.8678	0.9632	0.5373	0.5373	1.4084	0.5373	1.7387	0.5373	0.8779	1.2136	0.5373	0.8968	0.5373	0.7405	0.5373	0.5373	1.3262	0.5373	0.6222	0.8336	0.5373	0.5373	0.5373	0.5373	0.5373	0.5373	0.5373	0.5373	0.5373	0.5373	0.8303	0.5373	1.3749	0.8393	0.5373	0.5373	0.5373	0.5373	0.5373	1.3421
Lipids	Fatty acid, hydroxy	2,4-dihydroxybutyrate	1.1135	0.452	1.845	0.6918	1.618	0.9235	0.9639	0.8409	0.9595	0.9674	0.6119	3.2676	1.0913	0.6586	0.864	0.8061	1.0738	1.4688	1.3592	1.069	0.7103	0.8799	0.9456	0.721	0.6364	1.4907	1.3176	0.7949	1.0535	0.7241	0.9959	1.7564	0.5216	1.3327	0.8672	1.1314	0.7313	1.066	0.9371	2.7838	0.6872	1.5981	2.0553	0.675	1.1965	0.8194	0.5741
Lipids	Fatty acid, hydroxy	2-hydroxyglutarate	2.7655	0.4203	2.2679	0.6247	1.6647	0.8531	1.426	0.7271	1.1556	1.9274	0.6049	3.5246	0.8888	1.7073	1.2526	2.3188	3.4784	0.9641	1	0.7453	0.7693	1.0334	1.0249	0.4685	0.3613	0.8771	1.3363	0.5265	0.5347	0.6956	0.5948	1.8244	0.3613	1.2245	0.5564	0.5187	0.6539	1.6448	0.4266	3.5375	1.5431	0.777	1.0832	0.6255	1.1434	1.0613	0.5737
Lipids	Fatty acid, hydroxy	alpha-hydroxycaproate	0.8062	0.7038	3.2301	4.6177	1.2299	2.9558	0.785	2.8777	3.1885	4.829	0.7154	7.7317	0.9376	3.0122	2.0616	3.6628	6.5204	3.6429	2.2664	2.4161	3.2378	2.4532	1.7919	2.547	0.2667	0.4633	0.9481	0.5178	0.6441	0.2667	0.6538	3.1304	0.5572	1.249	0.5348	0.4108	0.5764	0.2667	0.2667	1.8503	0.2667	1	2.2916	0.7393	0.6506	0.6328	0.7844
Lipids	Fatty acid, hydroxy	2-hydroxyheptanoate*	1.1562	1.0107	3.7967	4.8831	1.3529	2.9867	1	3.2981	2.5916	5.0325	0.9301	7.3447	0.9469	3.1768	2.2933	3.7846	7.2531	3.9103	2.5384	3.026	3.5098	3.6217	2.7534	2.4574	0.156	0.5172	1.0929	0.6459	0.8418	0.3477	0.5788	3.0063	0.307	1.1511	0.5405	0.3734	0.7566	0.2877	0.3677	1.9044	0.3116	0.7923	2.0696	0.6781	0.8304	0.7684	0.7037
Lipids	Fatty acid, hydroxy	3-hydroxyhexanoate	0.797	0.4855	4.1255	4.0523	1.6305	2.2225	0.8491	2.4895	2.775	3.6738	0.6889	7.4842	0.6957	3.3187	2.0994	2.935	4.3497	2.6927	2.3147	1.9747	2.7055	2.2529	1.5847	3.0709	0.4855	0.6568	1.5516	0.4942	1.0163	0.4855	0.6435	1.9983	0.4855	0.8275	0.4855	0.4855	0.4855	0.4855	0.4855	1.0609	0.4855	0.7788	1.9479	0.6218	0.6526	0.6367	0.4855
Lipids	Fatty acid, hydroxy	3-hydroxyoctanoate	0.9554	0.7897	4.939	6.0501	1.1254	3.6344	1.1178	3.7512	3.9894	5.6614	0.6676	8.725	0.9269	3.9027	2.6548	4.6339	9.0079	5.1255	3.1514	3.2215	4.1514	3.5178	3.0218	3.7949	0.2108	0.4559	1.2536	0.5534	0.8937	0.3664	0.5689	3.2102	0.3863	1.0125	0.4369	0.2108	0.7815	0.2108	0.2869	1.8917	0.2108	0.9995	2.5875	0.5938	0.8159	0.8016	0.6556
Lipids	Fatty acid, hydroxy	8-hydroxyoctanoate	0.8124	0.4299	4.8567	5.6643	0.9762	2.5748	0.9176	3.5402	3.647	5.6257	0.5308	9.1399	0.989	4.0478	2.5697	4.911	9.8115	4.8372	2.8995	2.6278	3.8498	3.3992	2.146	3.9873	0.1074	0.2859	0.881	0.8655	0.5505	0.4097	0.4949	6.1718	0.3959	1.3281	0.3398	0.1932	0.7108	0.1404	0.2291	1.9857	0.1367	0.8732	2.1612	0.4576	1.304	0.9924	0.9632
Lipids	Fatty acid, hydroxy	3-hydroxyadipate	1.0439	0.87	1.303	1.5302	1.0611	1.5957	0.9372	1.3725	1.662	1.8494	1.6372	2.1106	1.2693	1.6455	1.4653	1.0037	1.6411	1.3385	1.3723	0.953	1.2627	0.985	0.5069	1.2511	0.6184	1.0006	1.5777	0.7182	1.1259	1.1646	0.6997	1.0722	0.9994	0.4484	0.9274	0.6825	0.6097	0.7731	0.6853	1.0229	1.3204	0.8017	0.9157	1.5426	0.4484	0.7992	1.5092
Lipids	Fatty acid, hydroxy	2-hydroxysebacate	0.8253	0.3252	4.996	5.5442	1.4146	2.0417	0.6073	2.2558	3.1795	4.6091	1.0114	8.6011	1.2079	3.0822	2.0766	2.6671	7.144	3.237	3.9888	2.0026	3.0569	2.54	2.1602	5.2599	0.3885	0.3269	0.7057	0.5918	0.5481	0.3852	0.8247	2.3295	0.2685	0.9827	1.0304	0.4775	1.1142	0.3214	0.3699	1.8285	0.4117	0.8259	1.4349	0.5203	0.6862	0.9606	0.63
Lipids	Fatty acid, hydroxy	3-hydroxydodecanedioate*	0.6145	0.5467	1.5451	1.021	0.8104	0.8317	0.3554	1.3109	1.3869	1.6381	2.9389	5.8181	2.0775	1.2056	3.2228	0.8189	1.7309	1.1033	2.6062	1	1.3563	0.658	1.2249	0.9361	0.3554	0.3554	0.3554	0.3554	0.3554	0.3554	0.3554	0.5424	0.3554	0.3554	0.3554	0.3554	0.3554	0.3554	0.3554	0.5503	0.3554	0.3554	0.6386	0.3554	0.3554	0.3554	0.3554
Lipids	Fatty acid, hydroxy	2-hydroxypalmitate	0.9489	5.0947	1.6468	20.4927	2.6011	13.3232	14.3325	2.5389	2.7218	12.4714	3.2828	4.6635	1.5309	4.571	1.6281	20.558	4.1259	10.8156	4.116	7.039	5.5012	5.2316	4.8489	21.5303	0.4988	0.6877	0.5519	0.7618	0.7181	0.7251	0.6906	0.7745	0.7368	0.6552	0.6215	0.4456	0.9386	0.5404	0.5873	0.8169	0.6798	1.0279	1.4633	0.6089	0.7184	0.6191	0.6152
Lipids	Fatty acid, hydroxy	3-hydroxypalmitate	0.7156	0.584	0.7138	1.8854	1.7171	1.036	0.7388	0.7011	0.5357	1.3073	0.9388	1.5661	2.0971	1.3672	0.6063	0.7634	0.7526	1.1767	1.2437	0.7026	1.3267	0.9742	0.8303	0.8191	1.0192	1.3803	0.5966	1.0596	0.8928	0.6222	1.0622	0.8507	1.9697	0.9277	1.2836	1.2993	1.3728	0.6176	0.7052	1.5215	0.9082	1.5339	0.441	0.9298	0.5789	0.6462	0.9329
Lipids	Fatty acid, hydroxy	16-hydroxypalmitate	0.9067	0.2955	1.4979	1.7623	0.3652	0.9437	1.089	1.464	1.3458	1.3344	0.4404	1.0268	0.4028	1.1491	1.3672	1.2748	2.2267	1.294	0.8217	0.6571	1.2515	1.034	1.1919	1.1504	0.2663	0.34	0.5485	0.6012	0.3992	0.2598	1.1367	1.8967	0.2869	0.9439	0.3804	0.5631	0.6956	2.171	0.5765	1.0636	1.7962	0.6155	1	0.3729	0.913	0.9879	0.3987
Lipids	Fatty acid, hydroxy	2-hydroxystearate	0.4031	2.9936	1.6857	16.0857	3.0095	16.752	3.5088	1.0791	1.3868	13.3462	3.3095	6.2158	5.3049	15.2735	1.1376	11.8836	2.1254	6.6705	11.9484	7.8885	14.1307	15.1402	14.296	10.9008	0.2896	0.3761	0.3344	0.7713	0.5982	0.2896	0.8283	0.3552	0.3602	0.3963	0.401	0.2896	0.7407	0.8562	0.4671	0.7571	1.0108	0.643	0.8682	0.53	1	0.8129	0.5928
Lipids	Fatty acid, hydroxy	2-hydroxyarachidate*	0.476	9.0725	1.9333	40.0241	6.9504	41.3816	7.3606	1.1489	2.3794	32.3438	8.4325	16.4318	13.4464	43.5681	1.0291	32.9038	3.8108	18.0073	31.528	23.8737	36.8913	39.1705	36.4447	22.8821	0.084	0.1155	0.1356	0.4249	0.246	0.1402	0.638	0.3286	0.2116	0.2395	0.1875	0.1364	0.218	0.8572	0.6008	0.184	0.6665	0.373	0.7162	0.1904	1.5417	0.591	0.1754
Lipids	Fatty acid, hydroxy	2-hydroxybehenate	0.4972	9.3977	1	23.7328	7.6958	25.0061	8.1107	1.8995	1.3896	21.3163	7.0406	16.6644	12.4451	23.2734	0.8218	24.2261	2.0912	14.2975	21.4286	18.2676	22.5021	32.0962	16.6217	19.2392	0.1007	0.1081	0.1212	0.2842	0.1929	0.1748	0.4421	0.2848	0.1782	0.2908	0.2245	0.1648	0.2454	1.0686	0.7804	0.2109	1.184	0.3315	0.6986	0.2169	2.2808	0.567	0.1462
Lipids	Fatty acid, hydroxy	2-hydroxylignocerate*	0.9491	0.8094	1.0624	1.4401	0.7179	1.4215	0.974	1.4702	1.0368	1.2161	0.9692	1.0513	0.6582	1.1647	1.4844	1.2284	1.0733	1.0438	1.4358	1.2864	1.0824	1.1903	1.465	1.1805	0.8676	0.7371	0.6912	0.9749	0.7058	0.741	0.7193	0.8397	1.1827	1.0102	0.704	0.9874	0.988	0.8899	0.9261	0.5507	0.5924	0.7741	1.8886	1.002	1.2834	0.9451	0.785
Lipids	Fatty acid, hydroxy	2R,3R-dihydroxybutyrate	1.3791	0.6612	1.3118	0.9456	0.7141	1.0989	0.7747	1.0913	1.0786	1.0194	0.6428	2.4346	0.7464	0.6596	1.4969	0.8483	1.6851	0.8945	1.3053	0.9509	1	0.8068	0.8752	0.7259	0.5773	1.3246	1.5798	0.99	1.1484	0.9883	1.1226	1.5423	0.8527	1.5224	0.6411	0.8778	0.8481	0.6596	0.8544	1.1996	0.4681	0.7952	1.8385	0.7336	1.0819	0.7293	0.9401
Lipids	Oxylipins	9,10-DiHOME	1	0.38	4.6603	3.7768	0.7778	2.5391	1.0951	2.2151	2.2138	3.2358	1.0706	3.7628	0.6927	2.7343	1.525	2.6066	5.7369	3.0008	2.3201	1.2705	2.9976	1.8247	2.7502	1.3536	0.1487	0.2375	0.4997	0.5448	0.5367	0.1925	0.5689	1.4997	0.3038	0.9298	0.3327	0.1596	0.9098	0.2551	0.244	1.1273	0.2417	0.5949	1.1051	0.2848	0.7022	0.6852	0.364
Lipids	Oxylipins	12,13-DiHOME	0.9373	0.315	5.0077	4.6306	0.8448	3.1687	1.0078	2.9107	2.6792	3.7765	0.9669	4.1291	0.7435	2.9107	1.5604	2.5782	5.9208	3.9213	2.7978	1.5662	3.489	2.23	2.955	1.3709	0.1434	0.2343	0.6437	0.5136	0.6465	0.2831	0.5412	1.6461	0.2742	1	0.5121	0.1762	1.1331	0.2836	0.2923	1.4113	0.2882	0.7019	0.9845	0.4143	0.6724	0.6534	0.4336
Lipids	Oxylipins	13-HODE + 9-HODE	0.6696	0.5308	6.258	7.3883	0.6599	5.3699	0.5205	5.1539	4.4703	6.2348	0.6507	5.6618	1.0947	5.2386	3.5326	5.6752	7.7508	5.9896	5.5449	3.7989	7.0856	5.0055	5.4962	4.0254	0.259	0.6922	0.9467	0.7594	0.8463	0.2598	0.9383	2.1641	0.6057	0.8562	0.491	0.2258	0.8586	0.3563	0.2815	1.953	0.2933	0.9949	2.6905	0.3431	0.8208	0.8582	0.6435
Lipids	Fatty acid ester	palmitoylcholine	0.4795	0.0744	8.1184	4.2115	0.2878	3.2548	0.7179	2.4785	2.4559	7.2508	0.1575	7.0173	0.2179	2.8015	2.7815	7.6488	6.8609	3.8902	3.6901	3.5092	3.8376	3.4298	4.9282	3.7998	0.0744	0.1076	0.2348	0.6398	0.2407	0.1249	0.484	1.0513	0.1381	0.6966	0.0744	0.0885	0.8418	0.2838	0.0744	0.9487	0.7312	0.2231	2.6433	0.1445	0.3286	0.6695	0.2369
Lipids	Fatty acid ester	linoleoylcholine*	0.2238	0.0695	6.0621	2.8699	0.0971	2.2826	0.5061	1.246	1.294	4.072	0.0642	3.016	0.0938	1.6223	1.6018	3.8145	4.1732	2.5427	2.4637	2.7219	3.1941	2.3042	3.8696	1.9883	0.053	0.053	0.0672	0.1981	0.1018	0.0747	0.3883	0.7833	0.053	0.3635	0.053	0.0926	1.0226	0.223	0.053	0.4735	0.5748	0.0557	1.6455	0.053	0.311	0.3695	0.0903
Lipids	Fatty acid ester	stearoylcholine*	0.2666	0.2666	1.8091	0.9164	0.2666	1.0676	0.2666	1.038	0.8381	2.6847	0.2666	0.9073	0.2666	0.5469	0.5183	2.4474	2.5354	0.7625	0.962	1.1895	1.623	0.6703	1.0782	1.3005	0.2666	0.2666	0.2666	0.2666	0.2666	0.2666	0.2666	0.2666	0.2666	0.2666	0.2666	0.2666	0.2872	0.2666	0.2666	0.2666	0.2666	0.2666	0.4606	0.2666	0.2666	0.2666	0.2666
Lipids	Fatty acid ester	oleoylcholine	0.3155	0.084	8.108	2.4122	0.1182	2.2227	0.4501	2.5971	1.8441	5.1967	0.0567	3.7398	0.1235	1.7482	1.8079	5.0888	7.2593	2.2205	2.6974	2.5756	3.6228	2.203	2.6182	2.6299	0.0567	0.0609	0.0567	0.6371	0.1543	0.1098	0.489	0.8297	0.061	1.0094	0.0567	0.1711	1	0.3143	0.0567	1.2003	0.7477	0.1155	2.3674	0.1138	0.3299	0.5239	0.096
Lipids	Fatty acid amide	palmitoyl ethanolamide	1.0101	0.9627	2.7087	1.2594	0.5484	1.2047	1.2197	0.7899	1.5463	1.5641	1.1548	0.9563	0.5485	1.6038	2.2206	2.6	2.9744	0.9554	1.5414	1.1623	1.8652	1.6371	3.0308	2.4566	0.3994	0.5323	0.5649	1.3508	0.4509	0.3392	0.8341	1.4612	0.3902	1.5679	0.3036	0.8667	0.6709	0.9028	0.4849	0.5638	1.4113	0.2184	1.1779	0.2938	0.8552	1	0.5365
Lipids	Fatty acid amide	linoleoyl ethanolamide	0.934	1.4837	1.3299	1.327	1.0366	1.1672	1.1885	0.6269	1.2338	1.9123	1.678	0.8758	0.9542	1.9376	1.432	2.2078	1.5488	1	2.6834	1.1963	2.2805	2.2349	2.2387	2.7798	0.4847	0.7477	0.665	1.1176	0.629	0.4787	0.7509	1.3483	0.4291	1.1544	0.5704	0.6928	0.8265	0.8723	0.5636	0.5289	1.4652	0.2378	1.0886	0.6142	0.8559	0.873	0.8365
Lipids	Fatty acid amide	oleoyl ethanolamide	1.1884	1.1514	1.6759	1.1664	1.2738	1.2023	1.0247	1.1764	0.9403	1.2515	1.7409	1.2228	1.2698	1.4738	1.352	1.3648	1.7154	0.8584	1.4844	1.6077	2.0438	1.8024	1.7165	2.854	0.3946	0.5054	0.568	0.8858	0.4552	0.4354	0.6842	1.1479	0.2805	1.2996	0.4701	0.7234	0.836	0.5785	0.5204	0.8401	1	0.2902	1.2219	0.7199	0.7501	0.9789	0.5451
Lipids	Fatty acid amide	stearoyl ethanolamide	1.1482	0.9697	2.2181	1.2623	0.7183	1.0604	1.1115	1.2732	1.1722	1.1954	1.3476	0.9118	0.6961	1.2133	1.7191	1.2464	2.553	1.0342	1.2883	1.5662	1.6304	1.2533	1.8325	1.7927	0.8132	0.7286	0.8292	1.0956	0.6008	0.5164	0.8644	1.0181	0.9507	1.1636	0.7528	0.7543	0.9538	0.9853	0.5896	0.9448	1.2369	0.4219	0.862	0.5098	0.7268	0.8508	0.7225
Lipids	Fatty acid, Amino	2-aminoheptanoate	0.587	0.2855	1.8982	1.922	0.7664	1.7485	0.3658	0.8567	1.8434	1.8158	1.4863	2.8202	0.846	2.324	2.2207	2.7631	3.7371	2.1906	0.7772	0.7428	1	1.8284	1.7683	2.9572	0.2855	0.9704	1.4555	0.4795	0.4617	0.5015	0.2855	4.4973	0.2855	0.5971	0.2855	0.3087	0.5379	0.3413	0.2855	1.1024	0.3079	0.6548	0.5109	0.2855	0.2855	0.2855	0.2855
Lipids	Fatty acid, Amino	N,N-dimethyl-5-aminovalerate	2.3762	1.7033	1.452	1.8407	1.5885	0.7252	1.2313	1.911	0.7038	1.9318	1.722	1.9248	1.1424	1.1342	0.9291	1.6706	1.1367	1.7824	1.1594	0.7763	1.8003	2.1966	0.8276	1.7331	0.8055	0.5741	0.8042	0.6962	1.2102	1.1286	0.3521	0.4503	2.9325	1	0.9028	0.5852	1.1005	0.4341	1.104	1.7423	1.2836	2.2661	1.0334	0.847	2.0973	2.3439	0.7537
Lipids	Fatty acid, Amino	N,N,N-trimethyl-5-aminovalerate	0.6838	2.1171	1.2771	0.8242	0.8428	0.8437	2.0722	1.0766	0.8138	1.4128	0.9894	1.8245	0.8097	0.9992	1.477	1.0935	0.5678	1.2248	1.0621	0.8427	0.8865	1.2662	0.8656	1.1137	0.7423	1.1292	0.9372	1.024	0.7928	1.0454	1.2921	0.8621	2.0665	0.8277	0.8545	1.163	0.862	0.6697	2.2384	1.4609	1.2228	0.8657	1.623	1.04	1.5571	1.5382	0.8662
Lipids	Fatty acid, Dicarboxylate	malonate	2.2327	0.7218	2.3772	1.0967	1.0456	1	1.6079	1.2687	1.6542	1.9886	1.4312	1.7318	1.0331	1.6273	1.0552	1.2076	2.5967	1.0334	1.4677	1.1996	1.4294	0.9915	1.5622	1.2149	0.1983	0.5044	0.6941	0.4575	0.4156	0.3819	0.5472	1.1271	0.2502	0.6889	0.3701	0.4699	0.5886	0.6351	0.4709	1.1031	0.663	0.6845	0.7461	0.6055	0.6548	0.403	0.3934
Lipids	Fatty acid, Dicarboxylate	dimethylmalonic acid	0.4444	1.0009	1.5877	1.4591	0.797	1.9818	0.5544	0.9025	1.3828	1.2463	0.756	0.9414	0.85	0.5707	1.4687	0.7634	1.313	1.2171	0.9991	1.1148	0.715	0.7858	0.5449	1.6372	0.9367	1.6408	1.2532	1.309	0.5926	0.7881	0.8585	0.9472	0.4444	0.8803	0.8268	0.542	1.3249	0.5339	0.5841	0.4444	1.3502	1.2288	1.977	1.7599	1.2458	0.5095	1.1501
Lipids	Fatty acid, Dicarboxylate	ethylmalonate	1.0913	0.9411	1.6077	1.4733	0.9585	1.2116	1.1216	1.448	1.1684	1.9973	1.4832	1.3434	0.8104	1.3517	1.5757	1.3276	1.3927	1.1213	1.597	1.1491	1.5756	1.2289	0.9321	1.6137	0.6268	1	0.8534	0.8763	0.669	0.9801	0.5801	0.7467	0.8003	1.1447	0.7339	1.0864	0.7416	0.7449	0.916	0.7228	0.6826	0.9184	0.998	1.0734	0.805	0.765	0.9594
Lipids	Fatty acid, Dicarboxylate	glutarate (C5-DC)	1.1637	0.6823	1.0627	1.0773	0.9686	0.8691	1.3253	1.4747	1.4374	1.9814	1.8771	3.5515	0.7809	1.9192	1.0905	1.1384	2.2865	0.9853	1.7711	1.2351	1.4988	1.1298	1.1878	2.4978	0.3629	0.9559	1.1483	0.7383	0.672	0.8633	0.8808	1.1419	0.3629	1.0804	0.7818	0.873	0.5315	0.7362	0.7874	1.8178	0.7703	0.5938	1.3712	0.3629	0.9517	0.3629	0.6964
Lipids	Fatty acid, Dicarboxylate	3-methylglutarate/2-methylglutarate	0.6694	0.7356	1.9612	1.5281	1.3681	1.5424	1.1888	1.1088	1.4552	1.9544	1.8802	2.3687	1	1.3125	1.3041	1.4103	1.7565	1.256	1.6485	1.1612	1.1043	0.7511	0.964	1.1268	0.6902	1.4662	1.2003	0.9137	0.8519	0.902	0.6587	0.8266	0.9551	0.8013	0.8703	0.8143	0.8497	0.8369	0.7945	1.2302	1.0844	0.6948	1.0611	1.2263	0.9224	0.6173	0.8707
Lipids	Fatty acid, Dicarboxylate	adipate (C6-DC)	0.5583	0.7371	1.2801	1.3711	0.5868	1.3111	1.2398	1.0371	1.2307	1.1561	1.592	1.4347	0.6538	1.2716	1.3686	1.1837	1.2542	0.8005	1.1877	0.9206	1.0539	1.0083	1.2084	1.1353	0.7138	0.83	1.1458	0.6701	0.4422	1.0923	0.9535	1.1012	0.4422	1.0709	0.77	0.6386	1.7557	0.4763	0.4853	1.1057	1.0162	0.5577	1.1216	0.6348	0.6333	0.5121	0.9917
Lipids	Fatty acid, Dicarboxylate	pimelate (C7-DC)	0.5938	1.1801	1.5625	1.5538	0.8114	0.9942	1.7002	0.8062	0.7536	1.7883	3.0111	1.5314	0.5677	1.9973	2.5207	1.5491	2.145	1	1.429	1.3456	0.9728	0.8853	1.2464	1.2224	0.5009	0.7823	0.7026	1.1696	0.3083	0.8622	0.8865	3.0014	0.6681	1.4884	0.3083	0.718	0.6544	0.649	0.9705	1.2754	1.0644	0.4662	1.9334	0.5832	1.6249	1.1956	1.145
Lipids	Fatty acid, Dicarboxylate	suberate (C8-DC)	0.9824	0.5469	2.2758	2.884	0.8053	1.5681	1.1393	2.1463	1.9471	3.2105	0.7422	5.067	1.1148	2.1309	1.2218	1.9726	4.1019	2.4344	1.9476	1.6803	1.9465	1.8073	1.5719	1.9053	0.3761	0.7102	0.8159	1.2617	0.4766	0.5948	0.7174	4.1593	0.5226	1.8276	0.5046	0.374	0.832	0.1938	0.5131	2.0304	0.4392	0.889	1.3755	0.726	1.1154	0.9984	0.992
Lipids	Fatty acid, Dicarboxylate	azelate (C9-DC)	1	0.4762	5.2443	7.7837	1.2381	3.2479	0.9103	3.8516	4.4296	6.804	0.7187	12.3004	1.2864	4.2054	3.0472	4.5213	9.8742	5.4848	4.3154	3.5196	3.7398	3.6577	3.5253	3.3695	0.1033	0.4011	0.8996	0.8157	0.591	0.3708	0.6668	4.7622	0.2375	1.8411	0.3569	0.1753	0.7032	0.1053	0.2516	2.2864	0.1309	0.9007	2.5886	0.4648	1.1136	0.8113	0.7028
Lipids	Fatty acid, Dicarboxylate	sebacate (C10-DC)	0.838	0.3909	3.6909	4.5767	0.7991	2.031	1.016	2.6573	3.0042	4.7375	0.5966	7.3458	0.8379	2.737	1.8169	3.4536	6.9736	3.5044	2.6855	2.4787	2.3324	2.0683	2.5589	1.9999	0.1741	0.3579	0.5357	0.7206	0.4389	0.2637	0.5417	2.7621	0.2926	1.251	0.2506	0.1741	0.6014	0.1741	0.221	1.5432	0.1741	0.7452	1.6958	0.4097	0.8295	0.6908	0.4859
Lipids	Fatty acid, Dicarboxylate	undecanedioate (C11-DC)	0.719	0.5828	2.3644	2.1541	1.0154	1.3636	1.2418	1.2916	1.5618	2.2993	0.8326	2.4999	1.2918	1.7688	1	1.6488	3.0687	1.7121	1.944	1.1677	1.5231	1.2115	1.5831	1.1253	0.2257	0.6327	0.3509	0.5301	0.3601	0.4177	1.308	2.5864	0.4532	0.679	0.3812	0.454	0.625	0.3273	0.4528	1.4054	0.3345	0.5652	0.7773	0.3817	0.5808	0.6509	0.5018
Lipids	Fatty acid, Dicarboxylate	dodecanedioate (C12-DC)	1.2792	0.6571	1.0288	2.5757	0.849	1.7099	0.9312	1.6728	1.825	1.8691	1.0142	2.2989	0.9914	1.5631	1.3157	1.2606	2.4525	2.0318	1.896	1.2597	1.4201	1.2162	1.5073	1.2758	0.3118	0.4573	0.8004	0.8064	0.6202	0.418	0.9742	1.7548	0.9569	0.8374	0.7341	0.3118	0.8828	0.4316	0.4983	1.4105	0.7874	0.7968	1.0786	0.7492	1.2418	0.587	0.7784
Lipids	Fatty acid, Dicarboxylate	dodecenedioate (C12:1-DC)*	0.7014	0.5793	1.8512	4.4702	1.6278	1.2772	0.4814	3.3453	1.8466	2.8721	1.3098	3.0111	1.0526	2.1338	1.4776	1.6636	3.4511	1.7432	2.6544	1.3432	1.9243	1.1296	1.6471	1.6032	0.3446	0.3446	0.3712	0.8443	0.3446	0.3446	0.6397	2.6644	0.5113	0.7697	0.3446	0.3446	0.5453	0.3569	0.3446	0.9006	0.3446	0.6239	1.0376	0.3446	0.5998	0.4733	0.5045
Lipids	Fatty acid, Dicarboxylate	hexadecanedioate (C16-DC)	0.692	0.5626	1.1412	1.5912	0.609	0.8838	3.5014	1.0417	1.5891	1.4205	0.6496	1.2437	0.5725	1.1492	1.4771	1.136	2.6948	1.221	1.0362	0.7715	1.1136	1	0.8028	1.4234	0.4961	0.6036	0.5538	0.6422	0.3927	0.519	1.0205	1.9908	0.54	1.0732	0.5461	0.6591	0.73	7.1607	0.552	0.738	1.7022	0.6022	0.8254	0.5456	1.0418	0.6669	0.5693
Lipids	Fatty acid, Dicarboxylate	hexadecenedioate (C16:1-DC)*	0.8639	0.3531	0.3531	0.8236	0.3531	0.3531	0.3531	1.2287	0.6179	0.3531	0.3531	1.5994	0.3531	0.7575	0.6393	1.0995	1.993	0.8834	0.8392	0.3531	0.9942	0.3531	0.3531	0.3531	0.3531	0.3531	0.3531	0.3531	0.3531	0.3531	0.3531	1.8562	0.3531	1.6218	0.3531	0.3531	0.3531	0.9218	0.3531	1.1266	0.3531	0.3531	0.3531	0.3531	0.9848	0.797	0.5236
Lipids	Fatty acid, Dicarboxylate	octadecenedioate (C18:1-DC)	0.5522	0.2589	3.8468	5.1321	0.6601	2.9589	0.9853	3.2673	3.3998	4.0998	0.4018	4.4303	0.5436	2.9966	2.4041	3.4777	6.5733	4.4849	2.8543	2.0606	3.4372	2.2926	3.3162	2.6564	0.1833	0.2917	0.6061	0.5332	0.51	0.145	0.7955	2.5437	0.2794	0.7904	0.2546	0.2541	0.5857	1.9821	0.2786	1.382	0.4804	0.6511	1.6115	0.1726	0.7753	0.6541	0.399
Lipids	Fatty acid, Dicarboxylate	eicosenedioate (C20:1-DC)*	1.9115	0.4514	0.8492	2.1103	1.2108	1	1.4085	1.587	3.9256	2.4472	0.7475	1.4061	0.7682	1.6998	3.0031	1.7359	1.6595	1.903	1.0375	0.5121	1.454	0.9948	1.2946	0.9346	0.5584	0.9664	1.0089	0.717	0.5844	1.2025	0.7897	1.5253	1.2462	0.7844	0.7967	0.7951	0.8643	1.0618	0.8318	0.9158	1.2295	0.7859	1.4573	0.8852	1.4222	1.5528	0.918
Lipids	Fatty acid conjugate	N-linoleoylglycine	0.4149	0.4149	0.7408	0.4149	0.4149	0.4149	0.6652	0.4149	0.4149	0.4149	0.4149	0.4149	0.4149	0.4149	0.4149	0.4149	0.4149	0.4149	0.4149	2.9232	0.4149	0.4149	0.4149	0.4149	0.4149	0.4149	0.4149	0.4149	0.4149	0.4149	0.4149	0.4149	0.4149	0.4149	0.4149	0.4149	0.4149	0.5771	0.4149	0.4149	0.6458	0.4149	0.4149	0.4149	0.4149	0.4149	0.4149
Lipids	Fatty acid conjugate	acetylcarnitine (C2)	1.0085	0.9103	1.4471	1.6479	0.8661	2.7855	1.6776	1.3043	1.4498	1.5163	1.2019	1.9091	1.0724	1.1117	1.3546	1.9997	1.0593	1.6671	1.7313	2.0023	1.0837	1.7465	0.6754	0.7835	0.6754	0.6794	0.7932	0.7573	1.2023	0.5914	0.3339	1.3259	0.5738	1.2023	1.2357	0.8369	0.6061	0.9801	0.4981	1.3878	0.8002	0.8227	1.481	1.0791	0.4657	0.9915	0.7508
Lipids	Fatty acid conjugate	N-linoleoylserine*	0.4869	0.4358	1.9753	0.9999	0.4358	0.4358	0.8449	0.4358	0.4358	0.9271	0.5785	3.2253	0.8957	0.8183	0.4358	0.4358	0.89	0.9749	0.4358	4.9555	0.6819	1.1547	1.0324	2.2708	0.4358	2.2722	0.4358	0.4358	0.4358	0.4358	0.6852	1.0573	0.4358	0.8436	0.4358	0.4358	1.5271	0.4358	0.4358	1.3304	0.7969	0.4358	0.6051	0.4358	1.1763	0.4358	0.4545
Lipids	Phospholipids	1-palmitoyl-2-oleoyl-GPA (16:0/18:1)	2.1116	0.5012	3.9074	1.1423	0.3654	1.1012	4.5522	0.9421	1.0009	1.3163	0.3654	0.3654	0.764	0.3654	1.0025	1.0879	1.8115	0.9873	0.5374	0.3654	1.1598	1.317	0.3654	0.3654	0.3654	0.3654	0.6253	0.8039	0.3654	0.6078	1.7638	2.4042	0.5873	1.3867	0.3654	0.8288	0.7177	1.6168	0.6742	1.0067	4.9604	0.6717	0.7117	1.0856	1.9652	0.3654	0.3654
Lipids	Phospholipids	1-palmitoyl-2-linoleoyl-GPA (16:0/18:2)*	2.4643	0.9921	4.0258	1.1029	0.8501	1.1098	4.7929	0.9791	1.1665	1.6279	0.6333	1.4904	1.0626	1.268	0.8087	1.5501	2.4203	1.2904	0.8598	0.815	1.3906	1.4258	0.6155	0.8549	0.9238	0.6445	0.852	0.8561	1	0.8705	1.9579	3.0333	0.7259	1.3232	0.7819	1.1452	1.0938	1.6914	0.8261	0.8052	4.0548	0.8963	0.947	0.7335	2.0255	1.0508	0.946
Lipids	Phospholipids	1-oleoyl-2-linoleoyl-GPA (18:1/18:2)*	2.4388	0.7415	3.8501	0.9269	0.7485	1.1646	4.7537	1.1357	1.0348	1.7091	0.5522	1.0706	1.0537	1.1324	0.7686	1.4291	2.5199	1.1048	0.7597	0.7665	1.3058	1.3272	0.552	0.7731	1	0.694	0.7924	0.9043	1.1287	0.7466	1.9141	2.5927	0.7918	1.3415	0.7655	1.0322	0.944	1.9126	0.7496	0.8025	4.102	0.7949	0.8399	0.9867	2.0843	0.8621	0.8653
Lipids	Phospholipids	1,2-dilinoleoyl-GPA (18:2/18:2)*	3.1529	0.8186	4.0053	0.9711	0.7227	1.2384	6.3864	0.9019	1.1185	1.8389	0.5472	1.3526	1.0488	1.265	0.721	1.5052	2.5676	1.2582	0.6937	0.8653	1.4915	1.6365	0.8361	0.8141	1.0083	0.5822	1.0719	0.7511	1.0191	0.8314	1.9146	3.6966	0.9161	1.139	0.8567	0.9296	1.039	1.962	0.9907	0.8751	4.7332	0.736	0.9718	1.1511	2.7384	1	0.9719
Lipids	Phospholipids	1-myristoyl-2-palmitoyl-GPC (14:0/16:0)	0.7987	0.6982	1.3382	1.9792	0.9694	2.1988	0.9734	1.1148	1.525	2.1784	1.0177	2.6416	0.5091	2.3216	1.2119	2.2335	1.3971	1.7139	1.3909	1.4339	2.3253	2.3385	1.6546	2.1973	0.7621	1.3809	0.7673	1.5223	0.9426	0.605	0.8558	0.6275	1.2652	0.8913	0.6573	1.0673	1.1206	1.3982	0.729	1	1.402	0.8146	1.3114	0.5221	0.6781	0.5732	0.9609
Lipids	Phospholipids	1,2-dipalmitoyl-GPC (16:0/16:0)	0.9688	0.8472	1.0817	1.194	0.791	1.8968	2.1765	0.8785	1.1091	1.4079	1.0202	1.6111	0.4104	1.3749	1.1392	1.7948	1.2507	1.1763	1.7468	2.5356	1.383	2.0321	1.8157	1.1317	0.7229	0.9067	1.168	1	1.0631	0.6058	0.7674	0.8874	1.0925	0.9111	0.4986	0.8561	0.7088	1.9388	1.1081	0.6824	1.8229	0.5077	1.0455	0.4254	0.9963	0.7778	1.0389
Lipids	Phospholipids	1-palmitoyl-2-palmitoleoyl-GPC (16:0/16:1)*	1.0833	0.8029	1.2623	1.8217	1.046	1.6574	0.6168	1.6821	1.5064	2.0183	0.9037	1.6814	0.9349	1.7646	1.3026	1.322	1.1023	1.5709	1.1978	1.2719	1.9415	1.7512	1.1786	1.9266	0.5834	1.0595	0.6533	1.07	0.8034	0.9337	0.8597	0.6237	0.9587	1.0434	1.0299	1.074	1.502	0.8566	0.8188	1.1648	0.7568	0.9295	2.0059	1	0.7496	0.8301	0.7658
Lipids	Phospholipids	1-palmitoyl-2-stearoyl-GPC (16:0/18:0)	1.0519	0.7323	1.3686	1.5606	1.2188	2.9757	1.8408	1.923	1.2815	2.6762	0.9676	2.8058	0.4507	1.3881	0.7381	1.5975	1.2059	1.6699	3.0001	4.5227	3.4027	3.439	2.0696	1.9984	0.794	1.0493	1.2712	0.9556	1.5091	0.6091	0.6404	0.8407	1.2648	0.7873	0.7807	0.8616	0.8195	1.0133	0.9442	0.6833	1.3541	0.5781	1.5038	0.4939	0.899	0.9115	0.7074
Lipids	Phospholipids	1-palmitoyl-2-oleoyl-GPC (16:0/18:1)	1.0448	1.0423	1.0103	1.2387	0.9764	1.1395	0.9444	1.1267	1.0375	1.2593	0.9085	0.9619	0.9209	1.1203	1.095	1.0106	0.9449	1.258	1.2307	1.2114	1.2264	1.2717	1.1266	1.1363	0.8276	0.8825	0.9235	0.9361	0.9954	1.0136	0.8364	0.8992	1.0353	1.0078	0.8805	1.1266	1.0553	0.8016	1.2132	1.0289	0.9095	0.8645	1.0924	0.9689	0.9469	0.873	0.9093
Lipids	Phospholipids	1-palmitoyl-2-linoleoyl-GPC (16:0/18:2)	1.0756	1.0699	1.0618	1.2445	0.8484	1.1737	1.0677	0.841	1.1164	1.2599	0.8691	1.088	0.8842	1.1117	1.1525	1.1444	0.9962	1.3283	1.4506	1.3151	1.2378	1.3677	1.2661	1.1387	0.8049	0.7998	1.1458	0.8601	0.9495	1.0277	0.8419	1.0149	1.0025	0.872	0.8824	0.8511	1.0983	0.7565	1.2974	0.9157	0.952	0.7794	1.0119	0.8841	0.9931	0.8367	1
Lipids	Phospholipids	1-palmitoyl-2-alpha-linolenoyl-GPC (16:0/18:3n3)*	1.4872	1.1456	1	1.4552	0.9801	0.9874	0.9409	1.0755	1.2559	1.6492	0.8428	1.0835	0.8401	1.2264	1.2934	1.1189	0.9389	1.2661	1.6681	1.2529	1.6772	1.7348	1.2269	1.1466	0.5285	0.5623	2.2195	0.8002	1.3878	1.5381	0.8876	1.049	0.86	0.6923	1.0823	0.6849	1.1648	0.5614	0.9585	1.0803	1.2976	0.691	0.8156	1.0806	0.859	1.0224	0.8665
Lipids	Phospholipids	1-palmitoleoyl-2-linoleoyl-GPC (16:1/18:2)*	0.6972	1	1.0251	1.7229	0.9315	1.6523	0.5331	1.3347	1.4851	2.2048	0.979	1.4424	0.958	1.6655	1.3429	2.3689	1.7373	1.526	1.516	1.316	1.9641	1.9865	1.2964	1.6558	0.6631	0.9562	1.0799	0.7119	1.4458	0.7696	0.6755	0.8048	1.0912	0.9766	1.1142	0.7215	1.8569	0.6031	0.4854	1.1903	0.6151	1.0556	1.6213	1.5538	0.9826	0.754	0.7478
Lipids	Phospholipids	1-palmitoleoyl-2-linolenoyl-GPC (16:1/18:3)*	0.8203	1.2489	1.1439	1.4873	0.7935	1.0907	1.469	1.0323	1.4324	1.7849	1.124	0.3432	0.6478	1.274	1.57	1.6047	0.9274	0.8749	1.4594	1.6297	2.1063	2.2432	1.7141	1.5114	0.5053	0.4912	2.6303	0.7484	1.3528	1.2016	0.9087	1	0.7906	0.817	1.0636	0.667	2.2204	0.558	0.4944	1.0228	0.9647	0.7378	0.9181	1.2637	1.2882	0.8662	1.0892
Lipids	Phospholipids	1-stearoyl-2-oleoyl-GPC (18:0/18:1)	0.9966	0.938	1.4166	1.7675	1.3967	2.0665	1.0183	1.7624	1.555	2.643	1.1739	1.1507	0.8724	1.6515	0.9074	1.4839	1.5916	1.5708	1.1049	1.464	3.5434	2.2933	1.3332	2.7769	0.7097	0.9214	0.9571	0.9586	0.9452	0.8531	0.6862	0.6346	1.1226	0.9279	1.0341	1.0487	1.295	0.7926	1	1.0644	0.8918	1.0384	0.9895	1.065	0.952	0.6365	0.6247
Lipids	Phospholipids	1,2-dioleoyl-GPC (18:1/18:1)	0.9288	0.9049	0.9808	1.2123	1.3279	1.1994	0.607	1.4722	1.1508	1.402	1.0007	1.2195	1.1955	1.1273	1.0136	1.0473	1.0998	1.1506	1.3508	1.1335	1.3935	1.3056	1.011	1.3353	0.7452	0.9789	0.9597	0.9239	1.0428	1.0187	0.7329	0.8405	0.9285	1.0149	1.0545	0.8887	0.9324	0.7252	0.7956	1.1368	0.707	0.9162	1.2551	1.1218	0.8131	0.7494	0.8538
Lipids	Phospholipids	1-oleoyl-2-linoleoyl-GPC (18:1/18:2)*	0.9721	0.9433	1.0281	1.2369	1.1453	1.2506	0.7598	1.2324	1.2065	1.369	0.918	1.222	1.1114	1.099	1.1228	1.1115	1.0879	1.1681	1.3432	1.2405	1.3557	1.382	1.1154	1.3505	0.7891	0.8679	1.0471	0.8668	0.9568	1.076	0.7994	0.929	0.9551	0.9601	1.041	0.8421	0.9938	0.7739	0.9803	1.0992	0.7622	0.7934	1.1686	1.0863	0.9939	0.869	0.9419
Lipids	Phospholipids	1,2-dilinoleoyl-GPC (18:2/18:2)	1.0276	1	0.9793	1.2999	0.8878	1.3504	0.7875	0.8796	1.2338	1.544	0.8412	1.3539	0.9313	1.2158	1.0554	1.3977	1.0933	1.2849	1.5759	1.4968	1.6446	1.7063	1.2897	1.4036	0.8163	0.7144	1.3861	0.7867	0.96	1.1346	0.8083	1.07	0.9904	0.7216	1.0286	0.6122	1.1753	0.634	0.8528	0.933	0.7939	0.7235	1.1278	1.0112	1.08	0.8198	1.077
Lipids	Phospholipids	1-linoleoyl-2-linolenoyl-GPC (18:2/18:3)*	1.3385	1.3322	0.8262	1.3488	0.9813	1	0.8469	1.0034	1.1255	1.5925	0.9375	1.2879	0.9574	1.2662	1.1217	1.1016	0.8893	1.3455	1.5527	1.6369	1.9876	2.1308	1.1675	1.4693	0.7401	0.5187	2.6395	0.7439	1.3844	1.8226	0.8465	1.0949	0.9398	0.6192	1.2538	0.5172	1.3179	0.4459	0.5697	0.9986	1.1275	0.7654	0.9595	1.0671	0.9591	0.8762	1.0777
Lipids	Phospholipids	1,2-dilinoleoyl-GPI (18:2/18:2)*	1.0749	0.7283	1.0694	1.1712	1.0029	1.253	0.9306	1.0069	1.3116	1.6055	0.9112	1.377	1.1176	1.0699	1.0886	1.8331	1.8642	1.1672	1.5152	1.2478	1.9315	2.0782	1.0381	1.6388	0.6974	0.6178	1.7426	0.6956	0.9654	0.8966	0.585	1.1478	0.7643	0.6696	1.0805	0.3576	0.8351	0.5585	0.7209	0.6353	0.7038	0.7749	1.0757	0.9971	1.026	0.6036	1.2066
Lipids	Phospholipids	1-palmitoyl-2-linoleoyl-GPE (16:0/18:2)	1.1077	0.9171	0.9914	1.2003	0.943	1.0629	0.8034	1.1355	1.0498	1.3818	0.84	1.285	1.1301	1.1177	0.9817	1.1253	1	1.3357	1.291	1.225	1.1863	1.4252	1.5732	1.0431	0.8057	0.9199	1.0471	0.7718	1.0286	1.1911	0.9226	1.062	0.986	0.8179	1.0876	0.8804	1.1012	0.6731	1.4573	1.0978	0.8905	0.9734	1.0125	1.0662	0.8598	0.8673	1.0778
Lipids	Phospholipids	1-palmitoyl-2-oleoyl-GPE (16:0/18:1)	0.8773	0.9068	0.9804	1.1655	1.106	0.9974	0.8746	1.5069	1.0413	1.3002	0.8993	0.9144	0.9922	1.1723	1.0551	1.1586	1.0413	1.0812	1.1026	0.9965	1.2697	1.2913	0.8349	1.2122	0.7234	0.953	0.8056	0.9142	1.0738	1.1049	0.8563	0.6519	0.9527	0.9945	1.1177	1.1571	1.1656	0.8686	1.2124	1.1611	1.0875	1.0144	1	1.1675	0.7568	0.7257	0.8901
Lipids	Phospholipids	1-stearoyl-2-oleoyl-GPE (18:0/18:1)	0.9805	0.7942	1.2823	1.1584	1.3045	1.3414	0.9236	2.3554	1.5485	1.7787	1.1418	1.0012	0.8075	1.2309	1.042	1.3283	1.455	0.9738	0.7534	1.0424	2.4635	1.6533	0.9988	2.4477	0.6021	1.0579	1.0047	1.0577	1.0661	1.0189	0.6457	0.416	0.9899	0.8936	1.1399	1.2148	1.173	1.0078	0.93	0.9345	1.2208	0.8878	0.8912	0.9384	0.6794	0.5249	0.5993
Lipids	Phospholipids	1,2-dioleoyl-GPE (18:1/18:1)	0.8519	0.9475	1.0024	1.08	1.3015	1.0466	0.6635	1.6844	1.253	1.3587	1.1974	1	1.1857	1.0518	1.0815	1.1196	1.1461	0.9069	1.0534	1.0589	1.4016	1.2736	0.8715	1.4561	0.6772	0.9673	0.9109	1.036	1.1622	1.1596	0.7067	0.5586	0.9054	0.9774	1.1247	0.9238	0.9145	0.9537	0.7964	1.0362	1.0039	0.8577	1.0859	1.116	0.6668	0.5346	0.884
Lipids	Phospholipids	1-oleoyl-2-linoleoyl-GPE (18:1/18:2)*	0.8887	0.9847	0.9153	1.1011	1.1119	1.0501	0.7592	1.4276	1.1518	1.3482	1.0565	1.0857	1.1563	1.035	1.1001	1.0746	1.0435	0.9611	1.096	1.2217	1.2944	1.2755	1.572	1.286	0.8223	0.9234	1	0.9157	1.2114	1.2973	0.8287	0.7203	0.9796	0.9228	1.2991	0.9271	1	0.9068	1.1001	1.0831	0.9354	0.791	1.1493	1.2363	0.8655	0.7443	1.0214
Lipids	Phospholipids	1,2-dipalmitoyl-GPE (16:0/16:0)*	0.8537	0.7141	0.7122	1	0.7445	1.6041	1.3642	1.1956	0.8177	1.4349	0.7692	2.247	0.4554	1.0917	0.6207	1.2483	0.7955	1.2242	1.9751	2.8708	1.5998	2.3506	1.2352	1.0003	0.8254	1.4532	1.1047	1.376	1.1403	0.9866	0.9172	0.8996	1.3859	0.7802	0.6048	1.2028	0.6715	1.3637	0.4421	0.6585	1.241	0.5111	1.8661	0.4421	0.8491	0.9642	1.0381
Lipids	Phospholipids	1,2-dilinoleoyl-GPE (18:2/18:2)*	1.0191	1.0891	0.8333	1.0771	0.9196	1.08	0.6599	1.0584	0.9786	1.3346	0.8799	1.2011	1.1545	0.9488	0.8115	1.0409	0.8656	1.0839	1.1573	1.4624	1.3138	1.4755	1.1292	1.1516	0.9269	0.7547	1.0906	0.7075	1.0012	1.3271	0.8522	1.0077	0.9961	0.6933	1.2977	0.7658	1.2347	0.6497	1.2827	1	0.8332	0.7584	1.1087	1.1342	1.0891	0.8001	1.2065
Lipids	Phospholipids	1,2-dipalmitoyl-GPG (16:0/16:0)	2.1726	0.7207	1.2953	0.9001	1.0373	1.0662	1.2715	1.1986	1.0592	1.4255	0.8117	1.7183	0.7411	1.1312	1.0374	0.8011	0.9811	0.9671	1.1139	1.2447	0.9273	1.0063	1.4831	0.7797	0.6438	1.065	1.1416	0.6547	0.9997	1.0851	0.7435	1.1662	1.2543	1	0.5968	0.958	0.7397	0.7445	1.1233	0.7959	1.2275	0.796	1.1411	0.6702	1.1769	0.9517	0.8788
Lipids	Phospholipids	1-palmitoyl-2-linoleoyl-GPG (16:0/18:2)	1.262	0.8016	1.0033	1.1289	1.1602	1.127	0.6282	1.1039	1.2206	2.1867	0.6125	1.7032	1.2507	1.1602	0.9375	1.1103	1.0555	1.6985	1.4932	1.3569	1.304	1.5358	0.9771	0.9882	0.8424	0.96	1.4144	0.7577	0.9967	1.3156	0.8044	1.3543	1.2828	0.738	1.1518	0.6178	0.8824	0.3705	0.9439	1.1813	0.7301	1.342	1.2521	1.0209	0.7875	0.8328	0.8785
Lipids	Phospholipids	1-palmitoyl-2-oleoyl-GPG (16:0/18:1)	0.9145	0.7397	1.004	1.0286	1.1205	1.0223	0.6423	1.4301	1.137	1.7894	0.6644	1.3537	1.0085	1.1485	0.9315	1.0715	1.1823	1.1177	1.0589	1.1054	1.2372	1.3962	0.781	1.181	0.7127	0.914	1.2624	0.8251	1.0351	1.2777	0.7319	0.7036	1.2057	0.8159	1.2519	0.6709	0.8868	0.4617	0.7104	1.2641	0.899	1.1669	1.3594	1.1784	0.8052	0.6656	0.6766
Lipids	Phospholipids	1-stearoyl-2-oleoyl-GPG (18:0/18:1)	0.3887	1.1041	0.3887	0.8767	0.3887	1.4864	1.0619	1.0584	0.3887	0.7233	0.3887	1.4033	0.3887	0.722	2.1754	1.3991	0.7761	0.3887	1.7795	2.9744	0.8032	0.3887	2.536	1.2202	0.3887	1.3314	1.4571	0.7232	1.0991	1.0239	0.3887	0.4437	0.7265	0.8941	0.3887	0.9477	0.3887	0.3887	0.3887	0.3887	0.3887	0.3887	2.7636	0.3887	0.3887	0.3887	0.9761
Lipids	Phospholipids	1-palmitoyl-2-oleoyl-GPI (16:0/18:1)*	0.9037	0.9912	1.1316	1.2207	0.9185	1.1227	1.1426	1.3486	1.1636	1.1167	0.8904	0.919	0.9099	1.1145	1.0854	1.0212	1.1565	1	1.0379	0.9963	1.1382	1.1448	0.8667	1.1099	0.7781	0.9326	1.0448	0.9021	0.9832	1.1297	0.9251	0.7618	1.0146	1.2219	1.108	1.2019	1.2363	1.1815	1.0434	1.0622	1.2495	0.9665	1.1632	1.303	0.9612	0.8277	0.8579
Lipids	Phospholipids	1-palmitoyl-2-linoleoyl-GPI (16:0/18:2)	1.2343	0.9691	1.0779	1.2288	0.9036	1.1403	1.0299	1.0923	1.0925	1.2633	0.9192	1.0324	0.9396	0.9848	1.0318	1.0862	1.0601	1.1825	1.1568	1.1214	1.1953	1.2328	1.0964	0.9201	0.9306	0.8706	0.9906	0.8456	1.0397	1.0196	0.907	1.0762	0.9583	1.0381	0.9528	0.8484	1.0344	0.8315	1.0707	0.9633	0.9006	0.9073	1.168	0.9655	1.1037	1.0086	1.0399
Lipids	Phospholipids	1-stearoyl-2-linoleoyl-GPI (18:0/18:2)	0.33	0.7697	1.4247	1.4744	0.2212	1.4991	0.855	1.7778	1.9573	1.7924	0.6976	1.3511	0.2212	0.8958	1.0247	1.6205	1.9525	0.2212	1.3378	1.1328	2.5353	2.2912	0.8094	1.9183	0.7498	0.8571	1.3385	0.2212	1.1707	1.0788	0.9504	0.7934	1.0595	0.8244	1.6159	0.6446	1.3354	0.6792	0.429	0.2212	0.2212	0.7652	1.1492	1.6649	1.1057	0.6556	0.7768
Lipids	Phospholipids	1,2-dioleoyl-GPI (18:1/18:1)	0.1291	0.6986	1.4366	0.9644	2.5485	0.9525	0.5939	1.816	1.2721	1.3021	1.0465	1.5107	2.2072	1.4703	1.0434	1.3807	1.6785	1.0165	1.2836	0.7342	1.4065	1.3207	0.3774	1.8313	0.4954	0.8508	1.1689	1.7467	1.2198	0.9999	0.5578	0.6528	0.8847	1.1641	1.4863	0.7009	1.0001	0.9014	0.6665	2.0565	1.6987	0.9035	1.1734	1.6094	0.757	0.5761	0.7502
Lipids	Phospholipids	1-oleoyl-2-linoleoyl-GPI (18:1/18:2)*	0.9156	0.7725	1.054	1.2517	1.2641	1.0467	0.753	1.2622	1.3189	1.3312	0.9694	1.1742	1.1954	1.2909	1.1044	1.6322	1.669	1.0508	1.2673	1	1.6415	1.5106	0.8797	1.3025	0.7173	0.8335	1.238	0.9206	1.0872	0.9783	0.7779	0.973	0.7884	0.8925	1.1848	0.5432	0.9107	0.7321	0.6063	1.0872	0.7509	0.7731	1.1235	1.2238	1.0372	0.7077	1.04
Lipids	Lyso-phospholipids	1-palmitoyl-GPA (16:0)	0.9649	0.3925	2.7172	0.9035	1.0383	1.2027	1.4162	0.9968	1.037	1.594	0.6849	3.9526	0.8142	1.176	0.5637	1.6446	1.1553	1.6131	1.0868	0.8316	0.9966	1.0506	1.1812	0.9549	0.6911	1.3279	1.1042	0.9758	0.9166	0.948	1.136	1.7033	0.7656	1.014	0.8013	1.2282	0.6744	0.6978	0.5503	1.3763	1.2864	0.9732	0.863	0.4146	1	0.6811	0.687
Lipids	Lyso-phospholipids	1-linoleoyl-GPA (18:2)*	0.9404	0.8104	2.0069	0.8942	0.7303	0.7816	1.5042	0.6262	0.7851	0.9849	0.9246	2.3308	1	0.8334	0.4364	0.7889	1.0749	1.1499	0.8431	0.7815	0.8589	1.3248	0.9624	0.6981	1.0455	0.9362	0.9073	1.4316	1.2333	0.7733	1.3428	2.3806	0.6551	1.1767	1.2611	1.1808	1.4231	1.1458	1.0671	1.0635	1.1788	0.8839	0.7598	0.6791	1.9026	1.4476	0.9631
Lipids	Lyso-phospholipids	1-oleoyl-GPA (18:1)	0.7467	0.2763	5.6069	1.0163	0.2763	0.4895	1.8597	1.012	0.9446	1.0173	0.2763	2.7151	0.2763	1.0009	0.2763	0.8379	1.9195	0.6868	0.781	0.7351	1.2484	1.401	0.7798	0.7388	0.2763	0.2763	0.5073	0.6719	0.5045	0.5826	2.0462	2.5723	0.2763	1	0.2763	0.995	0.4821	0.425	0.2763	1.7132	2.1461	0.2763	0.2763	0.2763	2.3099	0.8551	0.2763
Lipids	Lyso-phospholipids	1-palmitoyl-GPC (16:0)	0.7492	0.8909	0.8666	1.0593	1.0328	1.4229	0.8472	1.0142	0.9867	1.3773	0.8768	1.7776	0.857	1.0991	0.8248	1.102	1.0104	1.1013	1.256	1.5602	1.0993	1.353	1.533	1.0644	1.0179	1.1186	1.0386	1.1269	1.2319	0.9418	0.9198	1.1487	1.1602	0.8951	1.0278	0.9878	0.8735	0.7035	0.7774	1.1592	0.8521	0.9663	0.9459	0.7598	0.8172	1.0546	1.0649
Lipids	Lyso-phospholipids	1-palmitoleoyl-GPC (16:1)*	0.8528	1.0194	0.5123	0.6129	0.9923	0.902	1.1789	0.4123	0.5026	0.9883	1.1163	0.938	0.9481	0.7799	0.3993	0.6278	0.6048	0.7197	0.7304	1.0348	0.7799	1.3813	1.6712	0.643	1.117	1.0204	0.9984	1.2979	1.371	1.3539	1.1176	1.4648	1.2271	0.764	1.6256	1.3888	1.8511	0.8301	1.1349	1.3128	0.803	0.9992	0.3838	1	1.3084	1.4771	1.3163
Lipids	Lyso-phospholipids	1-stearoyl-GPC (18:0)	0.6989	0.5617	1.5177	1.8087	1.5489	2.7659	0.7239	2.8222	1.4464	2.883	0.6384	3.7565	0.8864	1.7953	0.9362	1.3797	2.0843	1.7095	2.7605	2.9525	2.6612	2.1037	2.0231	2.0548	0.9877	1.4438	1.7661	0.9686	1.8018	0.9486	0.858	1.3405	1.2736	0.4973	1.366	0.838	0.8733	0.4951	0.6228	1.4525	0.5637	1.0667	0.8786	0.7113	0.5296	1.1337	0.6374
Lipids	Lyso-phospholipids	1-oleoyl-GPC (18:1)	0.8069	0.6642	0.9409	0.7614	1.1734	0.9949	0.7932	1.0111	0.7688	1.1612	0.7009	1.5803	1.064	1.1426	0.4127	0.819	1.046	0.7418	1.0467	0.9786	1.3708	1.5339	0.9626	1.1718	0.9509	1.1546	1.1213	1.2366	1.2747	0.8155	1.0069	0.8813	0.9501	0.786	1.5502	0.9288	1.3506	0.868	0.706	1.6141	0.8282	1	0.7829	1.2301	0.9859	1.2462	0.7247
Lipids	Lyso-phospholipids	1-linoleoyl-GPC (18:2)	0.9995	0.9165	0.4064	0.4139	1.1882	0.6221	1.1607	0.2882	0.4317	0.6614	1.081	0.924	1.2193	0.492	0.157	0.381	0.3224	0.5138	0.681	0.6855	0.6004	0.8955	0.6845	0.4212	1.1428	1.2043	1.1175	1.1965	1.3357	1.1897	0.9751	1.3822	1.1444	0.9406	1.3398	1.3047	1.5326	0.9587	1.1525	1.2793	1	0.9232	0.3388	0.8311	1.2337	1.2315	1.2285
Lipids	Lyso-phospholipids	1-linolenoyl-GPC (18:3)*	0.8894	1.0139	0.1892	0.2797	1.3476	0.341	1.3354	0.2175	0.245	0.5045	1.032	0.6477	1.3187	0.4473	0.0835	0.2229	0.2653	0.3844	0.5553	0.3679	0.4062	0.7522	0.439	0.3578	0.9572	0.8718	1.6128	1.1298	1.7142	1.1257	1.039	1.7502	1.2962	0.6976	2.2787	1.2874	2.6649	0.972	1.164	1.7901	1.3151	1.0374	0.1568	0.8534	1.5804	1.2197	1.4103
Lipids	Lyso-phospholipids	1-lignoceroyl-GPC (24:0)	1.3138	0.6113	3.3557	6.4087	1.1375	7.8996	0.9571	6.5195	5.6648	7.7367	0.7511	9.9874	0.9938	5.948	0.8661	5.2871	2.9666	7.8061	7.997	4.8919	8.0941	7.6641	7.4845	3.9519	0.7393	0.9413	1.5232	1.4596	1.269	0.6118	0.6352	1.0079	1.1004	0.3194	0.9553	0.6047	1.9519	0.4439	0.3125	1.3831	0.3559	0.6126	2.2227	0.9064	0.9619	1.0062	0.6789
Lipids	Lyso-phospholipids	1-palmitoyl-GPE (16:0)	0.7565	0.7459	0.8463	1.0863	1.0772	1.1869	0.6661	1.2298	0.8465	1.289	0.779	1.9878	0.9431	1.2061	0.5313	0.9938	0.8992	0.9858	1.3285	1.3818	1.1687	1.4308	1.074	1.1788	1.0785	1.349	1.0564	1.2405	1.1601	1.126	1.0082	1.1393	1.2813	0.8434	1.2323	1.0152	1.0113	0.6945	0.68	1.2113	0.8654	0.8218	0.8177	0.7129	0.7439	0.9413	1.0026
Lipids	Lyso-phospholipids	1-stearoyl-GPE (18:0)	0.8946	0.4646	1.9604	2.5097	1.2826	2.7685	0.513	4.3217	1.9062	3.1482	0.5288	4.2514	0.9563	2.0312	0.9668	1.5139	2.1451	2.0029	3.8599	3.1011	3.9918	2.7838	1.7151	2.6058	1.0103	1.5323	1.7235	1.1142	1.3847	0.9831	0.8602	1.0695	1.3054	0.4493	1.4928	0.744	1.0243	0.4786	0.4745	1.2683	0.4272	0.6823	1.1063	0.8162	0.5314	0.8193	0.5867
Lipids	Lyso-phospholipids	1-oleoyl-GPE (18:1)	0.9553	0.7011	1.0147	0.7127	1.353	0.7923	0.8171	1.1527	0.723	0.8103	0.7446	1.4453	1.1967	1	0.4052	0.7105	0.9101	0.6557	1.0673	0.9455	1.2281	1.4707	0.8693	1.2485	0.8983	1.1893	1.1598	1.1677	1.141	1.052	1.0509	0.7995	0.8794	0.8691	1.7732	1.0226	1.4944	0.983	0.7326	1.9972	0.9812	0.9711	0.6902	1.2071	0.933	1.1824	0.7186
Lipids	Lyso-phospholipids	1-linoleoyl-GPE (18:2)*	0.9409	0.9141	0.3815	0.3154	1.4109	0.3821	1.1317	0.2254	0.301	0.5625	1.0192	0.6056	1.3225	0.3697	0.1269	0.2519	0.2949	0.3444	0.3865	0.38	0.386	0.5153	0.3848	0.3586	1.2292	1.2969	1	1.2062	1.0989	1.4783	0.9705	1.2131	1.1626	1.1784	1.5842	1.434	1.6006	1.0823	1.1832	1.442	1.0547	0.9065	0.2467	0.8597	1.1251	1.038	1.1505
Lipids	Lyso-phospholipids	1-linoleoyl-GPS (18:2)*	0.6972	1.612	0.8621	1.3223	1.9745	2.9396	1.0855	0.6012	0.9091	3.6916	1.3092	3.8443	2.8596	2.3742	0.4129	1.3909	0.6168	1.4651	1.9754	2.5774	2.4927	2.4395	2.4074	1.3954	0.7259	0.8332	0.5475	0.666	0.6534	0.7784	0.6938	0.6205	0.8035	1.2704	1.1703	0.4845	1.0163	1.1057	0.6737	0.73	1.0191	1.5411	1.4952	0.4803	0.9332	0.9881	0.5475
Lipids	Lyso-phospholipids	1-palmitoyl-GPG (16:0)*	0.6103	0.7765	0.8622	0.9898	1.451	1.1477	0.8644	1.0353	0.8591	1.5026	0.8319	1.4422	1.1013	1.0388	0.846	1.1565	1.3682	0.9723	1.1599	1.1629	0.6804	0.7597	1.0432	1.0933	0.9184	1.4742	1.2756	0.8571	1.5106	1.1136	0.8586	1.2409	1.1211	0.9124	0.9493	1.1264	0.7963	0.7281	0.7948	1.3209	1.2702	1.5235	0.887	0.7452	0.5663	1.1092	0.7388
Lipids	Lyso-phospholipids	1-stearoyl-GPG (18:0)	0.2082	4.037	0.9524	14.4269	9.1841	16.2794	5.1035	1.5588	1.0476	23.7226	3.4907	17.9877	9.6878	13.123	0.2125	11.1868	3.9417	10.0707	20.1469	19.4081	21.4947	11.6517	10.039	15.0294	0.131	0.131	0.1376	0.1314	0.1905	0.131	0.1926	0.2034	0.1365	0.131	0.1425	0.131	0.131	0.6557	0.4093	0.181	0.9393	0.451	0.2975	0.131	0.4784	0.5471	0.131
Lipids	Lyso-phospholipids	1-oleoyl-GPG (18:1)*	0.5683	0.5125	0.9203	1.1252	1.9115	1.3578	0.6851	1.5687	1.0678	1.7543	0.4414	1.6636	1.5843	1.7053	0.7088	1.199	2.014	1.1294	0.9655	0.957	0.9212	1.0642	0.5377	1.7373	0.6507	1.3862	1.9167	0.847	1.4669	1.2401	0.7024	0.7764	0.684	0.9612	1.869	0.9219	1.3554	0.7799	0.6056	2.4254	1.1145	2.3772	0.8846	1.2728	0.5533	1.3614	0.373
Lipids	Lyso-phospholipids	1-linoleoyl-GPG (18:2)*	1.0788	0.9457	0.8504	0.9728	1.608	0.9947	0.9829	0.6852	0.8696	1.2337	1.0643	1.1676	1.6858	0.9414	0.344	0.8567	0.9778	0.9909	0.7641	0.9727	0.7925	1.0283	1.031	1	1.0663	1.4314	1.5216	0.9432	1.442	1.455	0.9071	1.5651	0.897	1.0839	1.3749	1.2629	1.4759	0.9634	0.961	1.5087	1.3086	1.7043	0.6579	0.9295	0.7872	1.2903	0.734
Lipids	Lyso-phospholipids	1-linolenoyl-GPG (18:3)*	1.4386	1.2729	0.4156	1.0305	2.4242	0.7368	1.2054	0.5117	0.3967	0.9662	0.9744	0.6941	2.7413	0.8229	0.3967	0.3967	0.6048	0.6123	0.4929	0.8833	0.6471	0.841	0.8464	0.6714	0.6456	1.1056	2.4156	0.706	1.7007	1.3758	1.0884	1.5344	1.085	1.0256	2.6266	0.7487	2.4359	1.3124	0.9397	2.4724	2.314	2.3606	0.3967	1.0461	0.9621	0.9677	0.7472
Lipids	Lyso-phospholipids	1-palmitoyl-GPI (16:0)	0.3954	1.0146	1.8395	1.3246	1.1542	1.2804	4.5027	0.1718	0.2604	1.1361	0.8952	1.8629	1.4233	1.4875	0.1536	0.8141	1.316	1.0526	1.2785	1.4961	1.4657	1.2034	2.5162	0.9854	0.0787	0.1405	0.088	0.3184	0.0787	0.0787	0.5579	0.6355	0.1257	0.8068	0.1591	0.2491	0.4538	2.1385	0.3511	0.3966	2.7805	0.2178	0.1218	0.0787	1.2976	0.4486	0.0787
Lipids	Lyso-phospholipids	1-oleoyl-GPI (18:1)	0.3644	1.0969	1.5171	1.1639	0.8194	1.3018	3.7292	0.2528	0.2442	1.5518	0.9052	2.1309	1.7699	0.966	0.0807	1.07	1.1745	0.7908	1.6736	2.1464	1.6716	2.3223	2.2206	1.2737	0.0807	0.1036	0.0807	0.2299	0.0807	0.0807	0.3873	0.366	0.0807	0.6579	0.1588	0.1713	0.296	1.6365	0.2735	0.3602	2.107	0.0807	0.1909	0.1024	1	0.2897	0.0807
Lipids	Lyso-phospholipids	1-linoleoyl-GPI (18:2)*	1.3531	0.8993	2.7856	1.1022	0.8549	1	2.4468	0.4724	0.4725	1.0561	0.6508	1.4488	1.4815	1.0469	0.3292	0.7948	1.6096	0.8108	1.352	1.5966	1.1457	1.6395	2.0617	0.8202	0.4122	0.4732	0.3788	0.7995	0.3737	0.4592	1.4262	1.8165	0.5323	1.5095	0.5487	0.5188	0.9165	1.6904	0.6696	1.1653	1.8389	0.5623	0.5263	0.4185	2.1466	1.0263	0.6158
Lipids	Lyso-phospholipids	2-palmitoyl-GPC (16:0)*	0.1928	9.3869	0.4794	14.3214	7.6251	18.9991	7.0356	0.4499	0.5637	21.2734	5.7705	29.2982	11.2646	16.4949	0.1558	14.9159	1	11.7214	15.695	22.2829	17.7186	19.7668	21.4836	13.6686	0.0262	0.0262	0.0262	0.266	0.0262	0.1038	0.3234	0.1751	0.0262	0.189	0.0656	0.1321	0.0262	0.8213	0.5752	0.158	1.5503	0.2438	0.2849	0.0937	1.0222	0.4348	0.0262
Lipids	Phospholipid Metabolism	glycerol 3-phosphate	1	0.5722	2.6542	1.1086	0.5787	1.0826	0.9516	0.9387	1.2182	1.5762	0.5009	3.4887	0.7547	1.2292	0.6576	1.1423	2.0223	1.4521	0.9964	1.03	1.224	1.4231	2.5155	1.054	0.5637	0.9827	1.1827	0.7273	0.7412	0.7162	0.9105	1.1941	0.7443	1.0201	0.9868	1.0546	0.9408	0.6582	0.6593	1.4207	0.9707	1.0057	0.8763	0.5879	0.8035	0.9244	0.5512
Lipids	Phospholipid Metabolism	phosphoethanolamine	1.3156	0.8065	0.7143	1.8448	0.6824	2.4947	0.2334	1.8082	1.294	3.1226	0.9973	2.6465	1.5397	1.3859	1.5593	1.0784	0.4612	2.3814	1.4459	2.6938	2.1404	1.7465	2.2938	1.4375	1.0505	1.0027	1.7917	0.4853	1.1987	0.5303	0.5691	0.4506	0.923	0.2907	1.1948	0.523	0.7612	0.1767	0.9377	1.0259	0.1799	0.8728	1.0164	1.1023	0.4965	1.2149	0.9544
Lipids	Phospholipid Metabolism	glycerophosphoethanolamine	1.5398	0.9642	1.5216	0.747	0.7912	0.8956	0.8215	1	1.015	1.0811	0.615	1.644	0.7588	0.6075	0.7676	0.6906	0.7847	1.3691	0.8192	1.3029	1.2622	1.2701	1.2126	0.7506	0.6856	0.9899	1.3908	1.4037	0.7959	1.158	1.1522	1.4105	0.6274	1.0511	1.2691	0.8846	1.1376	0.7298	1.0746	1.4257	1.1243	0.8723	0.7779	0.6981	1.0694	1.2576	0.7112
Lipids	Phospholipid Metabolism	glycerophosphorylcholine (GPC)	1.1304	0.9963	1.3067	1.2188	0.6909	1.4111	1.19	1.2446	1.5055	1.3002	0.8466	1.0751	0.6075	1.1182	0.8885	1.1814	1.2037	0.9349	1.0168	1.4217	1.617	1.3286	1.4449	1.3903	0.7502	0.7047	1.1541	0.9187	0.8834	1.0279	0.9321	0.7871	0.8638	0.7041	1.0844	1.0689	1.3202	0.9282	1.0109	0.8594	1.1259	0.6577	0.8793	0.8859	1	0.8088	0.8881
Lipids	Phospholipid Metabolism	glycerophosphoinositol*	1.0769	1.4966	1.7699	0.5257	0.6869	0.6801	1.483	0.7445	1.3315	1	0.7073	1.8513	0.5276	0.9707	0.9983	1.0954	1.2084	0.8251	0.6803	1.132	1.2464	0.9844	1.2306	0.8997	0.4376	0.6177	2.1214	0.7259	1.172	1.4086	1.5369	1.042	0.806	1.1473	1.5435	0.5756	1.3583	1.5604	0.8345	0.9272	2.0354	0.8343	0.8609	1.0186	1.3352	0.5587	1.135
Lipids	Phospholipid Metabolism	glycerophosphoglycerol	1.0493	0.7699	3.0706	1.1944	1.1396	0.7896	0.9888	1	1.9586	2.2091	0.4527	10.5791	1.0151	0.9059	0.79	1.0264	2.0369	2.5976	0.9352	1.4589	0.8085	0.9807	2.1117	0.6599	0.3678	0.9022	2.0836	0.6132	0.7884	1.1	1.2316	1.8042	0.5566	1.1057	1.2263	0.6143	0.7853	0.5844	0.6218	2.3867	1.3461	1.5295	1.1391	0.4501	0.7108	0.7364	0.6584
Lipids	Phospholipid Metabolism	glycerophosphoserine*	1.2309	0.7529	1.3603	0.4479	0.7576	0.688	1.6498	0.8895	1.0506	0.9927	0.7462	1.9412	0.7563	0.7658	0.8363	0.7858	0.9297	0.6928	0.5307	1.0189	1.2022	0.8959	0.7761	0.5875	0.7392	0.919	1.5491	1.0547	0.8808	1.4348	1.2963	1.2759	0.6633	1.5341	1.1614	1.033	1.3299	2.2033	0.9555	1.3278	2.0836	1.0095	1.1196	0.8106	1.6424	0.9386	0.9476
Lipids	Choline metabolism	choline	1.0652	0.7685	3.064	2.9209	0.703	2.6003	1.4425	2.7919	2.8369	2.7663	0.8616	2.475	0.7252	2.276	2.8162	2.4089	2.3748	2.8407	2.8423	2.6842	2.4223	2.3066	2.3567	2.2802	0.5874	0.6363	1.2058	0.5896	0.6531	0.684	0.7408	1.1348	0.6193	0.709	0.5435	0.5932	0.6484	0.8021	0.5324	1	1.114	0.7305	2.4071	0.8092	0.7645	0.7866	0.7246
Lipids	Choline metabolism	choline phosphate	1.6149	0.4568	10.8502	2.6899	0.6183	3.1235	0.4969	6.1028	4.3822	11.6032	0.6638	12.3675	1	2.6858	3.4473	3.0047	4.0239	8.264	9.9598	4.3867	9.7541	5.1962	4.089	7.6308	0.7408	1.0928	1.1347	0.6224	1.1287	0.3844	0.8437	0.9816	0.7813	0.4726	0.8975	0.5139	1.2523	0.6309	0.7411	1.6678	0.4465	1.1478	4.5954	1.0132	1.027	2.333	0.7349
Lipids	Choline metabolism	acetylcholine	0.6053	0.3648	16.5636	8.9704	0.8183	5.5564	1.353	6.7408	8.0527	10.1286	0.6902	14.2592	0.554	4.4522	6.3869	8.8064	7.0346	7.209	6.5365	4.3665	8.1287	7.8333	8.9895	4.9415	0.2173	0.7052	0.6522	0.5515	0.6064	0.2807	0.3459	1.3577	0.3315	0.7722	0.1461	0.2677	0.9928	0.1647	0.1461	1.5157	0.3045	0.4448	8.7483	0.5789	0.349	1.1042	0.6013
Lipids	Choline metabolism	betaine	1.0373	1.2183	1.133	1.0481	0.8693	1.4063	1.3337	1.1115	1.106	1.4136	0.8614	0.9892	0.8248	0.8712	0.9784	0.8709	0.7834	1.3577	0.9044	1.3572	1.1415	1.3452	0.9323	1.1705	0.8415	0.9194	1.5826	0.7739	1.0416	0.9638	0.8725	1.0619	0.9606	1	0.8558	0.6802	1.047	1.5673	0.7185	1.0595	2.0913	1.006	1.0311	0.9492	0.808	0.8554	0.8087
Lipids	Choline metabolism	dimethylglycine	0.613	0.9365	2.3688	1.7135	0.8716	1.0469	2.1132	1.1919	1.4816	2.3735	0.9247	1.7906	0.7168	1.7365	2.1142	1.5629	1	2.0187	1.277	1.1351	1.4947	1.0393	0.9113	1.3135	0.8351	1.1086	1.257	1.0777	0.9378	0.6992	0.8694	1.0832	0.8375	0.8405	0.631	1.0132	0.8093	1.2272	1.0905	1.2816	1.1705	0.9703	2.0425	1.1881	0.9095	1.3637	0.7186
Lipids	Choline metabolism	2-dimethylaminoethanol	0.9887	0.6956	6.1216	0.5791	1.397	0.3479	1.9487	0.86	0.9767	2.9125	1.0435	4.1084	0.7618	1.1882	1.526	0.6645	0.9417	1.7114	1.9707	2.1683	1.8255	0.7826	2.2316	1.094	0.6563	1.222	0.9812	0.7206	0.8229	0.8523	0.9755	0.9467	0.5738	0.9939	0.8365	0.6926	1.196	1.6147	0.7559	1.6501	1.9458	1.1527	5.8536	0.6169	0.9541	0.8541	1.123
Lipids	Glycerolipid Metabolism	glycerol	0.9209	0.4463	3.7577	2.1135	0.6966	1.9802	1.2446	1.7832	1.3861	2.1544	0.5842	2.2909	1.0735	2.496	1.6514	1.5923	4.1823	2.0598	1.3473	1.8137	2.0242	1.6276	2.9648	1.0926	0.3568	0.5603	0.7872	0.6504	0.4439	0.7547	0.5163	1.6608	0.3422	1.5214	0.3976	0.3882	0.669	1	0.2786	1.515	0.9073	0.7152	0.9678	0.3237	0.6403	0.7213	0.3122
Lipids	Glycerolipids - Monoacyl	1-myristoylglycerol (14:0)	0.1833	7.7813	0.6313	19.249	9.8909	23.0847	7.6431	0.7275	0.9876	26.7002	9.8427	24.4734	17.8778	34.0882	0.2358	30.7996	1.8906	16.4394	16.5137	16.4426	28.8305	21.4556	13.7909	37.0346	0.1135	0.1135	0.1135	0.413	0.1264	0.1135	0.409	0.1702	0.1135	0.6089	0.155	0.2453	0.1135	1.1111	0.5194	0.1575	1.794	0.4042	0.394	0.1135	0.9094	0.3151	0.1135
Lipids	Glycerolipids - Monoacyl	1-palmitoylglycerol (16:0)	0.3694	6.7383	0.8707	11.9771	4.5797	14.8908	5.4234	0.9483	1.2022	14.5155	4.8963	14.0619	6.9348	17.6219	0.8745	16.7122	1.8032	9.1075	12.1642	20.0501	14.6507	15.5154	12.6514	21.9762	0.2373	0.2373	0.3751	0.3811	0.2373	0.366	0.5355	0.3807	0.2608	0.3867	0.2373	0.2761	0.2536	1.0149	0.7301	0.3915	1.4525	0.6378	0.7507	0.2373	0.7755	0.7118	0.3661
Lipids	Glycerolipids - Monoacyl	1-oleoylglycerol (18:1)	0.6042	15.1117	1.0053	11.8737	6.7242	17.4111	14.3335	1.5582	0.9325	14.7842	8.0819	19.9491	13.6786	18.6556	0.4395	13.1573	1.3658	12.4949	13.1618	20.0391	21.5662	17.1253	8.5615	22.2057	0.0796	0.0606	0.1117	0.412	0.1196	0.2549	0.4309	0.2217	0.1282	0.2885	0.1688	0.6062	0.1986	1.4001	0.6693	0.2107	2.389	1	0.5197	0.2915	0.9168	0.6213	0.119
Lipids	Glycerolipids - Monoacyl	1-linoleoylglycerol (18:2)	0.3575	21.3556	0.6607	17.1059	9.174	25.0735	22.8014	0.6659	1.0065	25.5448	16.8735	25.865	20.4773	26.3711	0.3509	23.2769	1.2825	16.5898	20.5714	33.4865	35.1195	38.0547	17.8562	32.7011	0.1662	0.0445	0.1146	0.44	0.0931	0.2547	0.6372	0.2531	0.0747	0.2724	0.1206	0.2833	0.1222	1.5548	1	0.1241	2.6953	0.2861	0.4067	0.1451	1.38	0.6448	0.1365
Lipids	Glycerolipids - Monoacyl	1-linolenoylglycerol (18:3)	0.0445	1.6797	0.0416	1.4195	0.7965	1.5554	1.8863	0.0323	0.0323	2.5862	1.0837	1.6497	1.7835	2.5152	0.0323	1.5652	0.0807	1.1866	2.1179	2.4087	2.3175	2.4322	1.2387	2.4167	0.0323	0.0323	0.0323	0.0323	0.0323	0.0323	0.0323	0.0323	0.0323	0.0323	0.0323	0.0323	0.0323	0.0837	0.0611	0.0323	0.1775	0.0323	0.0323	0.0329	0.0871	0.0442	0.0323
Lipids	Glycerolipids - Monoacyl	2-oleoylglycerol (18:1)	0.1638	8.392	0.3256	4.1951	2.677	9.8225	9.7133	0.4217	0.299	6.0841	5.3034	9.4328	6.1094	6.8192	0.1301	5.05	0.4773	4.3693	4.7641	8.247	8.9006	14.7421	3.781	8.5705	0.1116	0.1116	0.1116	0.1517	0.1116	0.1116	0.1298	0.1116	0.1116	0.1116	0.1116	0.5064	0.1116	0.6005	0.2008	0.1116	1.2685	0.2325	0.1116	0.1283	0.5509	0.2781	0.1116
Lipids	Glycerolipids - Monoacyl	2-linoleoylglycerol (18:2)	0.1882	17.7716	0.3138	11.3917	6.5815	18.3683	25.0476	0.3267	0.4172	16.3227	13.2616	19.2808	16.606	16.4571	0.1282	13.5067	0.5367	10.559	13.9571	22.9078	23.6067	26.6106	13.6677	18.1771	0.0815	0.0815	0.0815	0.2444	0.0815	0.174	0.3307	0.1007	0.0815	0.1097	0.1145	0.1439	0.0815	1	0.5856	0.0815	2.5267	0.0815	0.1247	0.0815	0.8685	0.2673	0.0815
Lipids	Glycerolipids - Diacyl	palmitoyl-oleoyl-glycerol (16:0/18:1) [2]*	0.8008	2.0418	0.4288	0.8325	0.7986	0.6781	2.32	1.1336	0.4288	0.8892	1.0519	0.9806	1.0627	0.5379	0.6725	0.4288	0.4288	0.4288	1.0469	1.6978	0.4288	1.0418	0.6366	1.0091	1.6686	1.2894	0.4288	0.8756	0.9909	0.9745	0.8804	0.4288	0.9684	0.4288	0.9116	1.7515	0.4288	0.9616	0.4288	0.4288	1.4331	0.4288	1.4252	0.9136	0.4288	0.4288	0.4288
Lipids	Glycerolipids - Diacyl	palmitoyl-linoleoyl-glycerol (16:0/18:2) [1]*	1.2591	1.1184	0.7707	0.9065	0.7313	1.2929	1.3259	0.7619	0.6967	0.8653	0.5347	1.0354	0.8376	0.8198	1.2604	0.5895	0.416	1.2717	1.1812	2.0309	0.8698	0.976	0.8699	1.0613	1.3291	1.002	0.6846	1.0461	0.9902	1.0769	0.9323	1.1783	0.9568	1.251	0.9236	1.4824	0.5858	0.7204	1.307	0.9434	1	0.7022	1.4213	0.5341	1.0046	0.9936	1.1278
Lipids	Glycerolipids - Diacyl	palmitoyl-linoleoyl-glycerol (16:0/18:2) [2]*	1.4352	1.6405	0.6324	0.9386	0.6747	1.082	2.2713	0.6964	0.5961	0.9074	1.2071	1.1716	1	0.8142	1.1587	0.5934	0.3922	1.2398	1.0654	1.9093	0.7913	1.4682	0.8091	0.8896	1.4643	1.1149	0.3174	1.1051	0.8337	1.0828	0.9022	0.9554	1.089	0.9557	1.0467	1.309	0.5762	0.9137	0.8955	0.6263	1.5193	0.7494	1.3021	0.7114	0.7802	0.924	1.2384
Lipids	Glycerolipids - Diacyl	palmitoyl-linolenoyl-glycerol (16:0/18:3) [2]*	1.034	2.2211	0.3553	0.5896	0.671	0.8481	2.7135	0.8716	0.4411	1.1504	1.4512	0.9402	0.9988	1.0912	1.2604	0.4172	0.3553	1.2061	1.1637	2.0504	0.8507	1.2421	0.9619	1.0012	1.4103	1.2099	1.5202	0.96	1.4377	1.469	1.2125	0.8104	1.0287	0.6547	1.0586	1.1792	0.5809	0.8575	0.53	0.5797	1.5668	0.622	0.7854	0.6231	0.6707	0.7788	1.4738
Lipids	Glycerolipids - Diacyl	diacylglycerol (16:1/18:2 [2], 16:0/18:3 [1])*	0.7999	1.5615	0.4154	0.6669	0.7575	1.2093	1.7471	0.7661	0.4154	0.8005	1.0412	0.4419	1.2719	0.7215	1.0649	0.4154	0.4154	1.2746	0.9278	2.0292	0.4154	1.0063	0.8503	0.9429	1.0932	1.1802	0.9124	0.8545	1.2924	1.4136	0.6687	1.2286	0.7839	0.8729	1.1418	1.4929	0.4154	0.701	0.9911	0.9937	1.1002	0.5825	0.9285	0.7786	1.043	1.1623	1.0618
Lipids	Glycerolipids - Diacyl	oleoyl-oleoyl-glycerol (18:1/18:1) [1]*	1.2156	0.9784	0.8547	0.7798	1.0066	0.3917	0.3004	1.5015	0.4224	0.99	0.2209	1.827	1.0937	0.6038	0.5463	0.2209	0.352	0.9229	0.5182	1.5622	0.7759	0.2209	0.2209	0.4788	1.1641	1.0048	0.4122	1.2136	1.5399	0.9204	1.2327	0.8696	0.6581	1.2961	1.0801	1.5169	1	0.7826	0.7632	1.3913	0.2209	0.6134	1.4566	0.5883	0.2209	0.9155	0.7978
Lipids	Glycerolipids - Diacyl	oleoyl-oleoyl-glycerol (18:1/18:1) [2]*	0.7961	1.6461	0.4763	0.8156	1.5519	0.789	1.7781	1.4381	0.8782	1.0783	1.2072	1.3591	1.764	0.7186	0.8482	0.473	0.4895	1.3	0.9993	1.3687	1	0.9407	0.4044	1.1044	1.4195	1.6444	0.6271	1.295	1.0934	1.1926	0.814	0.7333	0.8824	0.742	1.0867	1.3531	0.6842	1.13	0.5547	0.6276	1.4846	0.7324	1.6054	1.3175	0.4868	0.5892	0.8026
Lipids	Glycerolipids - Diacyl	oleoyl-linoleoyl-glycerol (18:1/18:2) [1]	1.197	0.9796	0.8907	0.8008	0.8844	1.0159	1.102	1	0.6126	0.8802	0.4674	1.0533	0.9874	0.702	0.8274	0.4882	0.5636	1.0373	0.9292	1.4017	0.9585	0.9006	0.6938	0.824	1.164	0.8975	0.4853	1.0715	1.034	1.035	1.035	1.0192	0.8459	1.1415	1.1202	1.2381	0.8057	0.8813	1.1279	1.1695	0.9494	0.6967	1.1316	0.7528	1.0802	1.0047	0.9605
Lipids	Glycerolipids - Diacyl	oleoyl-linoleoyl-glycerol (18:1/18:2) [2]	1.0501	1.398	0.6091	0.8981	1	1.0672	2.2017	0.9865	0.6707	1.0634	1.109	1.1448	1.168	0.883	0.8378	0.5968	0.4525	1.1651	1.0403	1.3075	1.0131	1.3625	0.5773	1.0297	1.3118	1.0347	0.5941	0.9051	0.802	0.9768	0.8137	0.7126	0.8157	0.7533	1.2168	1.1398	0.6695	1.0147	0.7362	0.7691	1.3966	0.7037	1.079	0.9281	0.8063	0.7464	1.034
Lipids	Glycerolipids - Diacyl	linoleoyl-linoleoyl-glycerol (18:2/18:2) [1]*	1.1768	1.0168	1.1653	0.8316	0.7637	1.1239	1.3674	0.7226	0.7856	0.9158	0.5417	1.0131	0.8773	0.7991	0.916	0.6507	0.5768	1.0983	1.1284	1.446	1	0.9951	0.9037	0.7884	1.192	0.9144	0.5943	1.0906	0.845	1.0147	1.0036	1.2265	0.8062	1.0522	0.9391	1.2275	0.8413	0.8373	1.2684	1.1424	0.9514	0.7471	1.0565	0.6598	1.1465	0.9877	1.1104
Lipids	Glycerolipids - Diacyl	linoleoyl-linoleoyl-glycerol (18:2/18:2) [2]*	0.9474	1.6093	0.7804	0.9803	0.7416	1.3898	2.9804	0.8911	0.9045	1.121	1.1975	1.2352	1.2398	1.0654	0.9504	0.8146	0.5142	1.4322	1.1787	1.714	1.1606	1.7767	0.9103	1.1866	1.5552	1.0752	0.7098	0.9029	0.8039	1.0673	0.8154	0.7437	0.7759	0.7126	1.1464	1.227	0.7576	0.9603	1.0539	0.7738	1.4021	0.7762	1.011	0.9379	1	0.8305	1.1213
Lipids	Glycerolipids - Diacyl	linoleoyl-linolenoyl-glycerol (18:2/18:3) [1]*	1.2077	1.5128	0.3253	0.4989	0.441	0.915	1.8092	0.3253	0.3253	0.7291	0.3531	0.951	0.881	0.6142	0.5616	0.4437	0.3253	0.8457	0.841	1.6366	0.3253	0.9354	1.0024	0.6184	1.5142	1.0194	0.3491	1.1523	1.3243	1.3857	1.4377	1.4372	0.951	0.9976	1.1643	1.3545	0.501	0.886	1.4162	0.5923	1.2606	0.7827	0.6503	0.5619	1.1263	1.0463	1.7171
Lipids	Glycerolipids - Diacyl	linoleoyl-linolenoyl-glycerol (18:2/18:3) [2]*	1.1096	2.558	0.4335	0.9128	0.7483	1.0366	4.9137	0.9182	0.579	1.2028	1.6881	1	1.3881	0.9143	1.0692	0.5914	0.3647	1.1219	1.1399	2.1311	0.9219	1.7242	0.9572	0.989	1.6306	0.9526	0.8801	1.0508	1.1391	1.3964	1.0669	0.9544	0.9665	0.6602	1.2936	1.6198	0.7146	1.2672	1.1846	0.6826	2.3147	0.7011	0.848	0.762	1.1726	0.7879	1.6412
Lipids	Galactolipids	1-palmitoyl-2-linoleoyl-galactosylglycerol (16:0/18:2)*	1.0479	1.6074	0.8419	4.8107	1.196	2.4051	0.9675	3.1883	1.463	2.8656	2.042	2.3488	0.9065	1.9638	4.794	3.3171	1.5254	2.8046	2.7231	3.6742	1.4085	2.7432	3.2481	5.1205	0.707	1.0365	2.5163	1.0581	1.1923	1.6149	0.6603	0.4734	0.8087	0.8815	0.921	1	0.381	1.0093	0.6213	0.4747	0.996	0.8814	1.9906	0.9576	0.4015	0.8394	0.8059
Lipids	Galactolipids	1-palmitoyl-2-linolenoyl-galactosylglycerol (16:0/18:3)*	1.4156	1.8622	0.5673	2.2576	1.4425	0.9536	0.1575	1.7058	0.7294	1.7161	1.735	1.2754	1.4677	1.4008	2.124	0.8445	0.462	1.6877	3.0797	4.0432	0.9774	1.8231	2.2614	2.3273	0.9435	1.1207	2.7389	1.0033	1.7034	1.5916	0.6223	0.3741	1.4121	0.1575	1.6307	0.9628	0.6468	0.9414	0.5762	0.272	1.197	0.6308	0.9022	0.9622	0.8399	0.4867	0.1575
Lipids	Galactolipids	1,2-dilinoleoyl-galactosylglycerol (18:2/18:2)*	1.0252	1.0047	0.551	1.2143	0.9898	1.1591	1.1172	1.1762	0.6845	1.1642	0.977	1.2907	1.1331	1.0883	0.9873	0.9487	0.4594	1.0204	0.9286	1.849	0.8139	1.2542	1.0788	1.4572	1.2284	0.9179	1.2049	0.7725	1.1721	1.5643	0.925	0.6819	1.3636	0.646	1.448	1.0217	0.8017	0.7517	1.3644	0.6379	0.7891	0.8683	1.4344	1.256	0.9597	0.8628	0.9736
Lipids	Galactolipids	1-linoleoyl-2-linolenoyl-galactosylglycerol (18:2/18:3)*	1.2173	0.7598	0.5143	0.9943	1.4126	1.4321	0.9219	1.4015	0.7589	1.0965	0.677	1.3218	1.3328	1	0.776	0.4349	0.313	1.3573	1.1818	2.0811	0.8013	1.0431	0.8991	0.7237	1.6394	1.1783	1.0891	0.4789	1.6812	2.1909	0.8346	0.7208	1.7007	0.5657	1.6857	0.9793	0.8018	0.4916	1.3357	0.8527	0.58	1.0865	1.7538	1.6215	1.086	1.2332	0.8776
Lipids	Galactolipids	1,2-dilinolenoyl-galactosylglycerol (18:3/18:3)*	1.209	0.4507	0.8269	1.2525	1.548	1.2653	0.5041	1.7063	0.7734	1	0.4349	1.2941	1.4068	0.7069	0.4887	0.3212	0.2218	1.4855	1.9753	2.2644	0.5663	0.8291	0.5479	0.4002	1.2094	1.308	1.1455	0.304	1.687	2.3513	0.4834	0.7474	1.1882	0.8888	1.4468	0.5464	0.548	0.207	1.2029	1.2151	0.1862	1.2517	1.2442	1.4017	0.9891	1.4745	0.8593
Lipids	Galactolipids	1-palmitoyl-2-linoleoyl-digalactosylglycerol (16:0/18:2)*	1.2432	1.2646	1.3126	2.1803	1.573	1.4377	1.0141	1.319	1.035	1.7894	1.7377	1.9671	1.0829	1.3575	3.6689	1.4433	1.3891	1.6283	1.4273	1.4757	0.8761	0.9031	1.0387	1.5516	0.7964	0.9775	2.2597	0.8656	0.9909	1.3575	0.6305	0.6973	0.6612	1.5456	0.8468	0.7621	0.4257	1.3378	0.8561	0.7906	1.103	0.9971	2.0476	0.7334	0.5209	1.0257	0.8496
Lipids	Galactolipids	1-palmitoyl-2-linolenoyl-digalactosylglycerol (16:0/18:3)	1.4857	1.1543	1.199	1.1967	1.2068	0.6732	1.1187	1	0.9729	1.7946	1.5084	1.7333	1.1535	1.6054	1.2989	0.9389	1.2566	1.1649	1.7612	1.0821	0.9966	0.9738	0.5624	1.1886	0.6429	1.2155	2.8095	0.905	1.0748	1.0871	0.6074	1.0516	0.7216	0.7655	1.122	0.3722	0.6067	0.6467	1.0131	0.9167	1.038	1.0541	0.8769	0.8082	0.7371	1.1506	1.0665
Lipids	Galactolipids	1,2-dilinoleoyl-digalactosylglycerol (18:2/18:2)*	1.3624	0.912	1.2828	1.1229	1.3024	1.1939	1.6534	0.9863	0.885	0.9194	1.0839	1.0957	1.2675	0.9222	1.5849	0.892	0.6879	1.2255	0.9914	1.3324	0.6327	0.8017	0.704	0.9855	1.2924	0.8138	2.2975	0.9243	0.7304	1.6391	0.9191	1.6199	0.8033	1.0346	1.0989	0.996	0.8045	1.283	1.4279	1	1.0303	1.0983	0.9909	1.1337	0.566	0.9284	0.5261
Lipids	Galactolipids	1-linoleoyl-2-linolenoyl-digalactosylglycerol (18:2/18:3)*	1.2845	0.6147	1.0034	1.0663	1.5885	1.1065	0.9052	1.4105	0.8574	1.0022	0.6598	1.6077	1.4626	1.189	0.7495	0.7043	0.7649	1.2538	1.1326	0.9978	0.8435	0.9812	0.4531	0.8117	1.1653	1.0834	1.3041	0.7895	0.7551	1.4561	0.8953	1.5179	0.9491	0.4882	1.3362	0.6801	0.8584	0.6991	2.16	1.0541	0.7246	1.2014	1.3773	1.4713	0.7611	1.1816	0.5872
Lipids	Galactolipids	1,2-dilinolenoyl-digalactosylglycerol (18:3/18:3)	1.3639	0.3332	1.3407	1.0485	1.9608	1.1164	0.7304	1.5645	0.7249	1.5781	0.3834	2.047	1.6521	1.1775	0.4002	0.6354	0.513	1.3066	2.16	1.3253	0.6864	0.897	0.3549	0.5935	0.7729	1.3281	1.1872	0.6928	0.8876	1.5621	0.7133	1.5849	0.7544	0.6309	1.3857	0.3468	0.7306	0.2104	0.2579	1.9576	0.3442	1.7584	1.5664	1.5397	0.6192	1.4503	0.5114
Lipids	Galactolipids	galactosylglycerol	1	0.3294	5.409	3.3778	0.7765	1.2989	0.4209	2.3948	0.849	2.1752	0.37	6.5163	0.5469	1.2786	2.3757	1.6952	7.9847	3.6214	1.6795	1.2764	0.7854	1.1148	5.3868	1.8929	0.2428	0.5603	1.3818	0.868	0.4205	0.3781	1.0976	1.7255	0.257	1.2313	0.4313	0.573	0.4888	0.3874	0.4941	3.1233	0.4019	1.1112	1.9019	0.333	0.7008	1.3938	0.2849
Lipids	Galactolipids	digalactosylglycerol*	1.4377	0.9115	1.676	0.7304	0.9026	0.6985	0.5962	0.8495	0.9386	0.8718	0.8453	1.4463	1.0589	0.7964	2.0089	1.1323	1.3412	0.9419	0.8317	0.5951	1.0903	1.2724	0.7406	0.6388	1.5364	1.0803	1.5054	1.841	0.9861	0.942	0.7264	1.0219	1.7727	1	0.9968	1.5496	0.5114	0.8407	1.0155	1.2137	0.6262	1.1437	1.1162	0.987	1.1058	1.4837	1.3836
Lipids	Lyso-galactolipids	1-palmitoyl-galactosylglycerol (16:0)*	0.334	7.5399	1.9666	19.3499	8.0382	24.0115	5.8511	2.259	2.2024	23.1973	5.055	32.0378	9.1532	25.8356	1.2216	28.3542	4.3025	16.796	26.7945	37.4943	22.8395	20.4931	25.8411	30.6636	0.0431	0.1434	0.2037	0.3579	0.1901	0.1686	0.3102	0.3746	0.1009	0.2791	0.1425	0.1554	0.0827	1	0.6666	0.2356	1.3007	0.4273	1.7802	0.1836	1.0193	0.7086	0.113
Lipids	Lyso-galactolipids	1-linoleoyl-galactosylglycerol (18:2)*	0.3506	11.337	1	20.9834	11.5199	17.181	8.0568	1.4894	0.8565	29.3379	9.4513	41.2428	14.9196	16.4491	0.5171	35.7915	2.7066	23.0174	23.3615	28.2159	19.0371	25.6217	30.7031	46.279	0.0614	0.0614	0.1712	0.1711	0.1404	0.1892	0.262	0.2219	0.0614	0.2811	0.1656	0.1491	0.0614	1.7135	0.8818	0.1452	2.4868	0.4284	0.637	0.1355	1.0093	0.5427	0.0614
Lipids	Lyso-galactolipids	1-linolenoyl-galactosylglycerol (18:3)*	1.0556	0.7894	0.989	0.863	1.3572	0.6222	1.436	0.8822	0.3842	1.5192	0.8935	1.8641	1.1475	0.9992	0.7462	1.1429	1.0406	1.1013	1.2403	1.106	0.5898	1.3793	1.622	1.9578	0.6082	0.5917	2.0298	0.5676	0.6807	1.0263	0.9183	1.1407	0.6849	0.8773	1.6983	0.9205	1.3124	1.2757	1	1.6106	1.1487	1.1069	0.4397	0.8584	1.1099	1.0551	0.4306
Lipids	Lyso-galactolipids	1-palmitoyl-digalactosylglycerol (16:0)*	0.1093	4.8859	0.7402	8.3177	5.5333	5.6025	2.0095	0.5147	0.3147	6.3745	2.5567	13.2414	6.0194	4.276	0.7375	8.3739	2.0481	8.9706	5.3082	2.3198	2.1031	1.5891	2.2772	2.7478	0.0644	0.0644	0.0938	0.0644	0.0644	0.1485	0.0644	0.163	0.0644	0.3137	0.0644	0.0644	0.0644	1.0944	0.2816	0.1533	0.9056	0.3842	1.4051	0.0871	0.3486	0.4304	0.0644
Lipids	Lyso-galactolipids	1-linoleoyl-digalactosylglycerol (18:2)*	0.2361	7.2261	0.9506	7.5094	9.0197	5.6694	3.7965	0.1819	0.1304	6.3415	4.0949	12.6982	15.0624	3.9673	0.2907	8.5267	1.259	7.6844	3.4371	2.1671	1.6578	2.0109	3.7789	4.4355	0.1039	0.1039	0.1462	0.1401	0.1039	0.1898	0.1342	0.2646	0.1039	0.4852	0.1445	0.1039	0.1039	1.785	0.6139	0.3164	1.6398	0.6716	0.3852	0.229	0.5449	0.4016	0.1039
Lipids	Lyso-galactolipids	1-linolenoyl-digalactosylglycerol (18:3)*	0.9396	0.5077	1.0084	0.5077	1.8421	0.5077	0.6932	0.5077	0.5077	0.5077	0.5077	0.5077	1.3139	1.0412	0.5077	0.5077	0.5077	0.5077	0.5077	0.5077	0.5077	0.5077	0.5077	0.5077	0.5077	0.5077	0.8548	0.5077	0.5077	0.7355	0.7377	1.5364	0.5077	1	1.5299	0.5077	1.2081	1.1264	0.5077	2.74	0.6665	1.1553	0.5077	0.5077	0.5077	0.9305	0.5077
Lipids	Lyso-galactolipids	2-palmitoyl-galactosylglycerol (16:0)*	0.0512	0.8805	0.5098	5.0124	0.9466	5.7614	1.1211	0.4138	0.425	5.5209	0.863	3.9544	1.0534	7.0063	0.2351	8.0152	1.211	3.9813	5.5202	9.307	3.6397	3.7134	6.7263	6.497	0.0512	0.0512	0.0512	0.0512	0.0512	0.0512	0.0512	0.0512	0.0512	0.0512	0.0512	0.0512	0.0512	0.1629	0.0553	0.0512	0.1996	0.0512	0.2999	0.0512	0.1266	0.0995	0.0512
Lipids	Sphingolipid	sphinganine	1.7036	1.1497	1.56	1.4126	1.1542	1.4466	1.2756	2.2388	1.6069	0.9843	1.096	1.2119	0.9245	0.88	0.8501	0.7814	1.6908	0.912	1.1457	1.2477	2.118	1.2123	2.0428	1.5369	0.6068	2.0675	1.132	1.2748	0.9018	0.6498	0.9614	0.8492	1	0.2553	0.6278	1.3185	0.8698	0.3616	0.3833	0.7933	0.2275	0.3362	0.378	0.4082	0.4074	0.6719	0.4743
Lipids	Sphingolipid	phytosphingosine	1.7027	1.7841	1.7423	2.2506	2.0553	2.325	2.4382	1.0667	1.2682	2.0335	2.39	1.657	1.0059	1.5116	1.595	2.0966	1.6751	1.2166	2.3014	3.3967	2.1015	2.2268	4.0014	2.3665	0.7095	0.8694	0.9665	0.9036	0.8485	0.9519	0.7701	1.01	0.8233	0.9602	0.8589	0.8016	0.9962	0.7142	0.7479	1.0055	0.8084	0.6365	1.302	0.8591	0.8196	0.7844	0.8258
Lipids	Sphingolipid	dehydrophytosphingosine*	0.974	1.2124	0.7621	1.5579	1.0427	1.3098	2.0016	0.415	0.4872	1.1206	1.5867	0.4947	0.7425	1.3465	1.9786	1.7589	0.8525	0.7896	1.3319	1.2024	1.112	0.9824	1.8616	1.3015	0.8083	0.7871	0.6172	1.0609	0.3998	0.7404	0.5953	0.8259	1.3919	1.6309	0.4327	0.8868	0.8537	1.2739	1.6838	0.6541	0.905	0.5011	0.8682	1	1.041	0.6442	0.8002
Lipids	Sphingolipid	1-deoxysphinganine (m18:0)	0.829	1.9128	1.4112	1.1158	2.4649	1.3638	3.0532	1.8806	3.3496	2.1401	1.1919	0.7632	0.7482	1.0874	0.9862	1.2359	1.8346	0.7467	1.2398	177.536	2.5297	0.9984	1.1998	4.339	0.9009	2.9054	0.7944	0.9499	0.99	2.1126	0.6725	0.8099	1.213	0.6534	0.73	1	0.8295	0.8163	0.5906	1.2052	0.7114	0.4419	0.5238	0.6349	0.4892	0.8106	0.3668
Lipids	Sphingolipid	N-palmitoyl-phytosphingosine (t18:0/16:0)	1.0244	1.2137	3.7483	3.392	1.1064	3.1674	1.7208	0.6404	1.4367	3.2508	1.4749	0.3735	0.3018	0.9658	4.8578	4.3279	3.1316	0.666	2.0456	3.8324	0.6861	1.3839	4.701	1.7171	0.4309	0.7838	1.1111	1	0.8844	0.7993	0.7609	2.2521	0.8333	1.9254	0.4144	0.4536	0.5644	0.3488	0.4434	1.3621	0.6811	0.5017	4.4009	0.7867	0.8827	0.9053	0.8492
Lipids	Sphingolipid	sphingosine	0.6691	1.0542	0.7926	1.4578	1.5126	1.5698	1.1324	0.6328	1.0865	1.3812	1.5906	0.6373	1.1242	1.3853	1.3391	0.8787	0.784	0.5892	1.1561	0.9788	1.5476	1.2069	1.9325	1.0433	0.7546	0.5027	0.9718	0.5745	1	1.204	0.7552	0.8145	1.0044	1.0539	1.5174	0.5772	1.9152	0.4376	0.7457	0.7898	0.5203	1.0965	0.9227	1.1733	0.6752	0.8266	0.3935
Lipids	Sphingolipid	sphingadienine	0.8048	1.1282	0.4353	0.8993	1.1565	1.0808	1.0788	0.406	0.6568	0.7093	1.4142	0.3281	1.0065	1.3421	1	0.7328	0.4129	0.5926	0.9617	0.5584	1.0479	1.013	1.0589	0.6744	0.9861	0.7039	0.8397	0.8123	0.8078	1.1328	0.902	0.9637	1.3964	1.2511	0.9674	1.0359	1.4764	1.1126	1.5854	0.5414	0.7234	0.9226	0.6255	1.1834	1.1795	0.8429	0.7938
Lipids	Sphingolipid	N-palmitoyl-sphingosine (d18:1/16:0)	0.3464	1.2349	1.6912	3.8077	1.3455	4.1109	1.044	1.0672	2.6717	2.5515	1.6102	1.0657	0.7609	2.8198	5.1798	1.7311	1.3253	0.9984	3.0399	2.2903	1.9482	2.8951	5.1096	1.5846	0.384	0.5651	0.9426	0.618	1.2597	1.0708	0.7805	1.5094	1	1.5786	0.9696	0.2928	1.3268	0.1361	0.1575	0.6995	0.2577	1.3208	4.6396	0.7486	0.5597	0.7823	0.328
Lipids	Sphingolipid	N-palmitoyl-sphinganine (d18:0/16:0)	0.6211	0.4784	1.7333	2.6893	0.8037	2.1918	0.7673	2.3387	1.7021	1.5992	0.6222	0.8847	0.5481	0.9287	1.2008	1.4793	2.3462	0.7798	1.4917	1.7503	1.5796	0.9741	1.0952	1.4068	0.3952	2.7488	1	1.765	0.9009	0.4876	1.2052	1.1955	1.2112	0.3917	0.4235	1.0901	0.7131	0.2208	0.1845	1.1759	0.2223	0.3965	1.1728	0.2426	0.3887	0.6209	0.4049
Lipids	Sterols	campesterol	0.946	0.8389	1.0054	1.5394	1.2303	1.2986	0.9924	0.8125	0.8696	1.3077	0.8947	1.2435	1.1465	1.2301	1	1.1752	1.0256	1.0517	1.583	1.0709	1.2721	1.4004	1.0456	1.4055	0.7563	1.0122	1.4228	0.7975	0.7655	0.908	0.8056	1.048	1.4302	0.9632	0.8951	0.8732	0.9233	0.8625	0.8033	1.1593	0.991	0.7608	1.1963	1.1284	0.9934	0.7028	0.7979
Lipids	Sterols	beta-sitosterol	0.923	0.8443	1.2775	1.3703	1.1023	1.2361	1.1876	1.0038	1	1.1239	0.8049	1.2065	0.8663	0.927	0.9778	1.0121	0.8263	0.8969	1.1048	1.0548	1.452	1.4679	1.3624	1.1573	0.869	0.8008	1.1044	0.9228	0.9072	0.8873	1.0023	0.9276	1.537	1.0061	0.8323	0.857	1.2924	0.9119	0.7733	1.2256	1.1139	0.9048	1.1508	1.2501	1.0918	0.7148	1.0521
Lipids	Sterols	stigmasterol	1.0937	0.8514	0.896	1.2082	1.0362	1	1.3289	1.2914	1.222	1.1576	0.9434	1.1086	0.9385	1.4127	0.8376	1.1304	1.3877	1.5206	1.3376	0.9087	1.8491	1.3708	1.0104	1.4666	0.8003	0.9611	0.7868	0.9469	0.7674	1.0752	0.7118	0.9039	1.1396	0.9373	1.1649	0.8574	0.8647	0.8306	0.7386	0.6672	0.7896	0.9598	1.4024	1.0178	0.9335	0.7916	1.0887
Lipids	Sulfolipids	1-linoleoyl-sulfoquinovopyranosyl-glycerol (18:2)*	0.4259	0.5147	0.4259	0.4259	0.4546	1.1001	0.4259	0.4259	0.4259	0.9222	0.5588	2.1989	1.4283	1.2697	0.4259	0.4259	1.0573	0.7005	1.5579	3.529	2.9212	6.8124	2.8706	3.0227	0.4259	0.4259	0.4259	0.4259	0.4737	0.4259	0.4259	0.4259	0.4259	0.4259	0.4259	0.4259	0.4259	0.4259	0.4259	0.4259	0.4259	0.4259	0.5915	0.4259	0.4922	0.4259	0.4259
Cofactors, Prosthetic Groups, Electron Carriers	CoA metabolism	pantothenate	1.0002	1.0079	0.957	1.0619	1.1654	0.9177	0.7809	1.2346	0.8502	1.0019	1.1794	1.6776	1.1241	0.9779	1.2601	1.1261	0.8483	1.3936	1.2691	1.8111	0.9002	1.2192	1.0232	1.0053	0.7279	1.227	0.8512	0.9678	0.6808	1	0.6894	0.986	1.0949	0.6422	0.9105	0.7837	0.6366	0.9499	0.988	1.2567	1.3258	1.3272	1.5225	1.1763	1.2144	1.1339	1.1341
Cofactors, Prosthetic Groups, Electron Carriers	CoA metabolism	pantoate	1.6978	0.5844	4.7824	0.8599	0.7459	0.6164	2.7317	1	0.8357	0.6214	0.7291	1	0.6059	0.7986	0.8581	0.8362	3.0278	0.7813	0.7993	0.8202	0.588	0.5182	1.5766	0.4971	0.3014	0.5519	0.9002	1.3485	0.5399	0.5179	1.5937	2.2868	0.4282	2.3316	0.5084	0.9878	1.1349	3.1388	1.2832	2.4975	2.3245	0.6093	1.1549	0.5777	3.013	1.6265	0.6676
Cofactors, Prosthetic Groups, Electron Carriers	Nicotinate and nicotinamide metabolism	1-methylnicotinamide	0.8489	0.8489	0.8489	0.8489	0.8489	0.8489	0.8489	0.8489	0.8489	0.8489	0.8489	0.8489	0.8489	0.8489	0.8489	0.8489	0.8489	0.8489	0.8489	0.8489	0.8489	0.8489	0.8489	0.8489	0.8489	0.8489	0.8489	0.8489	0.8489	0.8489	0.8489	0.8489	0.8489	0.8489	0.8489	0.8489	0.8489	0.8489	0.8489	0.8489	0.8489	0.8489	0.8489	0.8489	0.8489	0.8489	0.8489
Cofactors, Prosthetic Groups, Electron Carriers	Nicotinate and nicotinamide metabolism	nicotinamide	1.7418	1.2076	1.7492	0.7445	1.5467	0.8089	0.461	1.038	1.2342	1.0322	1.4284	2.49	1.255	1	0.7245	0.4835	0.9826	1.3182	1.2507	1.2077	1.1175	1.5805	0.5397	0.7075	0.7459	1.0672	1.0366	0.8199	1.9533	0.9376	0.8899	1.0352	1.1463	0.8785	1.4059	0.8068	1.7409	0.2049	0.8787	1.3396	0.3318	1.2187	1.0703	0.8633	0.9111	0.8996	0.6998
Cofactors, Prosthetic Groups, Electron Carriers	Nicotinate and nicotinamide metabolism	nicotinamide adenine dinucleotide (NAD+)	1.0611	1.3883	1.1072	1.0132	1.332	0.9167	0.5362	1.1639	1.2119	1.1494	1.0062	2.2034	1.6019	1.4105	0.8148	0.9507	0.7461	1.7919	1.2019	0.9472	2.3223	1.9942	0.9349	1.4964	0.8676	1.0887	1.2434	0.7017	0.9908	1.3551	0.8428	0.8523	1.6385	0.8342	1.6701	0.8733	1.4585	0.3751	0.892	0.946	0.6748	1.5407	1.0416	1.7183	0.927	0.8332	1.0412
Cofactors, Prosthetic Groups, Electron Carriers	Nicotinate and nicotinamide metabolism	nicotinamide riboside	2.3345	1.1501	0.686	0.9655	3.3618	0.6211	0.2105	0.6294	1.8697	3.169	6.1489	11.6306	3.1079	3.6122	0.4058	0.5986	1.0002	0.8857	3.2614	0.8053	1.1006	1.4224	0.5157	0.9724	0.9657	1.9184	1.1749	0.7996	1.0058	1.2324	0.5464	0.8392	1.169	0.6128	2.1131	0.6516	0.5657	0.2105	0.5673	0.9047	0.4574	1.3345	0.9998	1.3558	0.5952	0.8789	1.1487
Cofactors, Prosthetic Groups, Electron Carriers	Nicotinate and nicotinamide metabolism	nicotinate	0.6013	0.4519	2.6406	1.1629	1.4562	1.0518	2.2912	0.6151	1.3796	1.5084	0.9945	3.1658	1.9329	1.1621	1.0454	1.7395	2.2714	1.6192	1.6376	0.596	1.0306	0.7681	0.8635	1.371	0.3301	0.8666	1.9263	0.6653	0.6008	0.4086	0.6477	0.9781	0.4154	1.027	0.4994	0.6708	0.6336	1.5182	0.5022	1.9078	1.1207	1.0404	1	0.5003	0.8436	0.4994	0.5067
Cofactors, Prosthetic Groups, Electron Carriers	Nicotinate and nicotinamide metabolism	nicotinate ribonucleoside	1.1126	0.7475	1.6849	1.3422	1.2636	1.3146	0.6908	1.492	1.7178	1.7488	1.2513	1.444	1.1812	1.3765	1.5078	1.2365	1.4408	1.4516	1.5584	1.2361	1.6263	1.5291	1.1061	1.105	0.4099	0.7226	1.1374	0.6533	0.8142	1.0982	0.621	0.7841	0.7129	1.0454	0.921	0.7577	0.898	0.6226	0.7481	1.1031	0.8895	1.1314	1.4275	1	0.8662	0.8626	0.7164
Cofactors, Prosthetic Groups, Electron Carriers	Nicotinate and nicotinamide metabolism	trigonelline (N'-methylnicotinate)	0.7678	0.7129	1.4534	1.4393	2.915	0.8711	1	4.4608	3.5361	0.0335	1.1543	0.0085	2.7715	3.262	0.9345	0.0024	4.1958	3.0998	0.0075	0.8761	3.1968	1.2597	0.9174	1.0865	1.1169	0.9908	3.7264	0.8565	2.2626	0.8462	1.0631	1.1045	1.6371	0.6603	1.9408	0.9716	1.9455	0.6799	0.9796	2.4801	0.7407	0.0399	0.7414	2.6054	1.0024	1.0248	0.9226
Cofactors, Prosthetic Groups, Electron Carriers	Nicotinate and nicotinamide metabolism	nicotinic acid mononucleotide (NaMN)	1.1997	0.4437	2.997	0.4437	0.4437	0.4437	0.4437	0.4437	0.6327	0.5075	0.4437	0.663	0.4437	1.364	1.042	0.8313	5.601	0.4437	0.4437	0.4437	0.4437	0.7235	0.4437	0.4437	0.4437	0.4437	0.4437	0.4437	0.5618	0.7362	0.8555	2.1402	0.4437	1.2173	1.1881	0.4437	0.9376	0.4437	0.4437	1.0596	0.4437	0.9457	0.4437	0.4437	1.0652	1.3367	0.4437
Cofactors, Prosthetic Groups, Electron Carriers	Folate Metabolism	pterin	1.004	0.4904	1.0632	0.4433	0.5482	0.5356	1.1018	0.4956	0.5193	0.4433	0.5254	0.7046	0.8188	0.511	0.9938	0.5131	0.996	0.6049	0.4433	1.134	0.4774	0.4433	0.8064	0.4494	0.9441	1.7732	0.8762	1.9982	0.4623	0.695	1.2126	2.0607	1.4135	0.9312	0.5004	1.0049	0.5153	2.3334	0.8632	1.3408	2.0194	0.6819	1.5511	0.4462	1.4765	1.0777	0.5515
Cofactors, Prosthetic Groups, Electron Carriers	Oxidative phosphorylation	methylphosphate	1.0146	0.6246	2.043	1.7156	1.0081	1.2195	0.771	1.3545	1.6806	1.9354	1.249	1.942	1.08	1.2441	1.4792	1.0611	1.4035	1.1335	2.1924	1.4565	1.4022	1.4937	1.8611	1.5544	0.4492	0.841	0.7969	0.4529	0.63	0.7288	1.1478	1.2335	0.6165	0.97	0.7703	0.4368	0.9486	0.5421	0.5761	1.4164	1	0.734	1.4731	0.5418	0.6659	0.6101	0.8641
Cofactors, Prosthetic Groups, Electron Carriers	Oxidative phosphorylation	phosphate	1.0017	0.4479	3.0992	1.9363	1.046	1.7134	1.1258	1.1427	1.9085	2.3853	1.0411	4.7607	1	1.4104	1.2859	1.5852	2.3123	1.925	1.484	1.3475	1.7881	2.4977	2.6539	1.7496	0.487	0.9575	0.8833	0.4946	0.8282	0.5205	0.9368	1.1544	0.5601	0.7839	1.0423	0.5382	0.9378	0.5382	0.4196	1.2275	0.7555	0.9051	1.3018	0.3409	0.6949	0.6397	0.7719
Cofactors, Prosthetic Groups, Electron Carriers	Carnitine metabolism	carnitine	1.1571	1.4113	0.3382	0.7285	1.137	0.4566	1.6827	0.1783	0.2437	0.2254	1.9594	0.2698	0.8906	0.2946	0.2285	0.3226	0.1891	0.2302	0.2289	0.3825	0.3517	0.3685	0.3856	0.3958	1.2206	0.8574	1.171	1.101	1.3499	1.1453	1.0213	0.508	0.8461	2.483	2.0619	1.0718	1.2068	0.6528	2.7227	1.0232	1.1783	0.8231	0.468	0.7913	1.0337	1.5044	1.567
Cofactors, Prosthetic Groups, Electron Carriers	Carnitine metabolism	deoxycarnitine	0.7115	1.0488	0.8207	0.6148	3.6174	2.508	16.1055	0.6826	0.9501	1.4939	3.0821	1.0965	0.7028	1.255	0.7297	1.0456	1.2121	1.0813	1.0343	0.5844	0.9563	0.7387	0.7431	0.9847	0.6911	0.4857	2.3522	0.5685	0.8668	0.8641	0.8425	0.6761	0.9329	9.7419	0.9607	0.6148	0.9755	0.8119	5.3687	1	3.7594	1.1618	1.9852	0.7363	1.0517	1.3582	1.4811
Cofactors, Prosthetic Groups, Electron Carriers	Riboflavin and FAD metabolism	riboflavin (vitamin B2)	1.423	1.6565	1.2988	2.2153	1.7646	2.054	3.1924	1.232	1.4529	1.6085	2.0348	1.8867	1.537	1.7519	1.3161	1.8221	1.5136	1.4895	2.0514	2.3479	2.3886	2.6021	2.5329	2.6983	0.6786	1	0.8033	0.7094	0.714	0.8397	0.8449	1.1654	0.818	0.7165	0.8535	1.0994	1.0055	0.6197	0.7761	0.7795	0.7988	0.7625	0.8454	0.9408	0.8474	0.7295	0.8786
Cofactors, Prosthetic Groups, Electron Carriers	Ascorbate metabolism	ascorbate (vitamin C)	1.5875	0.7367	1.601	1.0543	0.8638	0.9909	1.0633	1.1184	1.1911	1.3428	0.664	2.4411	1.0314	0.846	1.0593	0.7111	0.9451	0.6716	0.8857	0.9136	0.8479	0.68	0.8614	1.1573	0.7419	0.9017	1.0662	0.8307	1.0562	1.1404	0.6978	0.9273	1.3051	0.4905	1.0789	0.8459	1.2236	0.9901	1.2181	0.8522	1.1093	0.8061	1.7223	1.0671	0.6025	1.1223	0.7904
Cofactors, Prosthetic Groups, Electron Carriers	Ascorbate metabolism	2-O-methylascorbic acid	0.9372	2.3591	3.4953	1.6623	1.0353	1	0.4069	0.7862	1.0919	2.408	0.8149	1.0716	0.2601	3.0116	1.1721	1.5019	0.73	1.1511	1.4184	1.113	0.5686	0.5343	2.206	1.5633	0.4324	0.9097	2.8776	0.7883	1.2516	1.1417	0.7047	0.6469	0.5887	1.1295	0.6491	0.5245	0.5539	1.4402	2.4752	2.571	3.351	1.332	2.2588	1.1142	1.674	1.0995	0.8298
Cofactors, Prosthetic Groups, Electron Carriers	Ascorbate metabolism	threonate	1.7987	0.686	1.5877	0.799	1.0018	1.0022	0.2945	1.7974	1.6429	1.6027	0.4622	3.1901	1.3338	0.9066	0.786	0.4507	0.9395	0.9744	1.6523	1.1163	0.8219	0.6247	1.1203	0.5929	1.0714	0.6477	1.032	0.5649	1	1.1955	0.9744	0.7406	0.9377	0.8019	1.0618	1.3142	1.0503	0.1718	2.0434	1.4008	0.2444	0.997	1.6463	0.8546	1.5792	1.2113	0.6693
Cofactors, Prosthetic Groups, Electron Carriers	Ascorbate metabolism	gulonate*	0.9403	0.3001	2.6868	1.2329	1.1213	0.7296	1.3929	1.0459	1.9494	1.7524	0.7721	2.0761	0.7719	0.9983	1.1706	2.1512	2.0758	1.165	1	0.9205	0.6241	0.4817	0.8907	0.9391	0.1484	0.9098	1.0175	0.607	0.5614	0.5774	0.9289	1.4618	0.2724	1.3063	0.5287	0.6432	1.0485	3.9728	0.7281	1.7865	1.6806	0.8394	1.4771	0.7592	1.201	1.0926	0.48
Cofactors, Prosthetic Groups, Electron Carriers	Thiamine metabolism	4-hydroxybenzyl alcohol	0.7705	0.3513	1.6719	1.2017	0.7106	1.0451	1.9256	0.6122	0.9729	0.7432	1.2334	1.8598	0.3576	1.1024	0.7708	0.8584	2.695	1.2063	0.7765	1.2806	1.0089	0.7065	2.0077	0.9055	0.2398	0.2398	0.2398	0.2398	0.2398	0.2398	0.8216	0.9352	0.2398	0.5365	0.2398	0.2398	0.2398	1.4024	0.2398	1.7628	0.9911	0.2398	0.2398	0.2398	0.4983	0.2398	0.2398
Cofactors, Prosthetic Groups, Electron Carriers	Thiamine metabolism	5-(2-hydroxyethyl)-4-methylthiazole	1.8924	0.1305	7.679	0.6528	0.2986	0.205	2.508	0.3755	0.4098	0.376	0.6038	0.4522	0.3514	0.5839	0.4288	0.1305	2.0767	0.3778	0.3054	0.1305	0.3697	0.3547	1.236	0.327	0.505	0.8364	0.6423	2.0448	0.6422	0.1363	3.1988	2.1078	0.1305	4.7333	0.2642	2.4361	1.817	1.8068	1.1453	3.5603	4.7718	0.1305	0.6698	0.1305	3.2644	1.1461	0.7926
Cofactors, Prosthetic Groups, Electron Carriers	Thiamine metabolism	thiamin (vitamin B1)	1.479	1.672	1.8249	1.8123	1.6079	1.3766	1.4996	0.6204	1.1133	3.0049	2.0866	2.0404	1.8355	1.83	0.4201	1.3187	1.3985	1.9906	2.1807	3.2199	1.798	2.0621	2.9257	1.3845	0.7672	1.2481	0.428	0.9056	0.8332	0.6269	0.6882	0.7366	0.9318	0.6912	0.6549	1.2604	0.3635	0.8072	1.0937	0.8754	0.7179	0.5764	0.7185	0.7154	0.6083	1	1.0094
Cofactors, Prosthetic Groups, Electron Carriers	Tocopherol metabolism	alpha-tocopherol	0.4934	0.7038	1.5288	1.4818	1.189	1.2565	0.7939	1.5459	1.1156	1.5104	0.1946	1.1762	1.2174	1.2101	0.4621	1.0568	1.0068	1.6232	1.3024	0.6649	1.7424	2.0365	1	1.8086	0.3138	0.2493	0.9327	0.2557	1.5386	0.7906	0.8431	0.5481	0.7689	0.3704	1.3463	0.2977	1.6232	0.722	0.5977	1.6178	0.9808	0.6223	0.4261	0.885	0.4624	0.4797	0.6054
Cofactors, Prosthetic Groups, Electron Carriers	Tocopherol metabolism	alpha-tocotrienol	0.5058	0.5773	1.2079	1.1051	1.0327	1.1441	0.6531	1.6533	1.1318	1.1472	0.2714	1.1884	1.1179	0.9844	0.6365	0.8085	1	1.3305	1.5622	0.6183	1.5567	1.3789	0.405	1.7847	0.0884	0.4657	0.3149	0.5717	1.2336	0.3037	0.5532	0.4028	0.3011	0.4831	1.6405	0.5184	1.3501	1.0882	0.385	1.711	0.4677	1.0279	0.6137	1.3098	0.5098	0.4885	0.3328
Cofactors, Prosthetic Groups, Electron Carriers	Tocopherol metabolism	delta-tocopherol	1.2253	0.8482	2.1452	0.8668	1.7559	0.5855	1.1839	0.5093	1.5625	1.7325	1.2639	1.1628	2.1768	0.9518	0.848	0.8498	0.5292	0.8922	1.778	0.7174	0.7065	1.3179	1.0577	1.2505	2.7505	1.4478	2.4347	1.2836	0.935	1.9067	1.4091	1.7358	1.7577	1.0273	0.9281	1.119	0.9277	0.3149	0.7309	0.6774	0.9042	0.834	1.777	1.47	1.4534	0.8607	0.7752
Cofactors, Prosthetic Groups, Electron Carriers	Tocopherol metabolism	gamma-tocotrienol	1.2514	1.1082	0.6965	0.5903	0.9946	0.7795	1.5083	1.0793	0.5433	0.7785	0.7127	0.6994	1.1605	0.6332	1	0.8524	0.7544	0.7853	0.7808	1.1208	0.5953	0.5357	0.7642	0.5521	1.2689	1.3348	0.9104	1.5133	0.8922	1.2356	1.1347	0.9567	0.9471	1.1565	0.9251	1.5504	0.6172	1.1125	1.2752	1.2379	1.4889	0.9129	1.1981	0.7688	1.1123	1.1883	1.2207
Cofactors, Prosthetic Groups, Electron Carriers	Tocopherol metabolism	gamma-tocopherol/beta-tocopherol	1.8807	1.0705	1	0.9341	1.0839	0.6622	1.4176	0.6646	0.7121	1.3224	0.8568	0.6696	0.9375	0.8368	1.4049	0.7862	0.5169	1.2257	1.2304	1.4375	0.7823	1.2232	1.368	0.9522	2.2968	1.6246	2.0295	1.5015	1.1994	1.5233	2.0559	1.7979	1.4757	1.1141	0.7797	1.6157	0.8598	0.2362	1.4673	0.7295	1.0088	0.7553	1.1296	0.72	1.5338	1.1366	1.1421
Cofactors, Prosthetic Groups, Electron Carriers	Vitamin B metabolism (B6 or B12)	pyridoxal	1.1748	0.3272	1.6203	1.006	0.5622	0.5475	0.2427	1.4623	1.1167	1.1438	0.8835	1.5679	0.9452	1.4262	0.6297	1.3512	1.6403	0.4258	1.0963	1.0241	1.1467	1.2556	1.2369	1.3772	0.7156	0.842	0.9325	0.342	0.9905	0.4355	1.0512	1.1847	1.0562	1.1183	1.4046	0.2911	1.4031	0.2065	0.8476	1.211	0.8362	1.3704	2.0368	1.2077	0.9697	1.1339	0.8635
Cofactors, Prosthetic Groups, Electron Carriers	Vitamin B metabolism (B6 or B12)	pyridoxamine	1.2956	0.3815	1.7721	1.5244	2.0237	1.1208	0.4005	1.4026	1.2202	1.4346	0.7783	3.0907	2.4649	2.728	0.3366	1.1765	1.6289	2.0216	2.1125	1.4954	1.7429	1.254	1.8063	2.589	0.5282	1.0322	0.93	0.5108	0.8393	0.6215	0.8049	1.376	0.4849	0.7718	2.1122	0.241	1.3011	0.4896	0.4478	2.3615	0.5487	1.3894	1.3654	0.6617	0.7058	0.7746	0.6667
Cofactors, Prosthetic Groups, Electron Carriers	Vitamin B metabolism (B6 or B12)	pyridoxate	1.7492	0.7339	1.3353	1.1427	0.764	0.9935	0.7041	1.0063	0.8257	1.2716	0.9436	0.7204	0.5243	0.96	1.1384	0.9189	0.6398	1.3322	0.8286	1.507	0.8442	1.2418	0.6827	1.1628	0.7253	1.1919	0.5734	1.5619	0.623	1.5272	1.7219	1.1823	1.5186	1.2182	1	1.9602	0.9676	0.5751	0.7052	0.4425	1.3561	0.6976	1.2693	1.5089	0.9681	2.2849	1.2182
Cofactors, Prosthetic Groups, Electron Carriers	Vitamin B metabolism (B6 or B12)	pyridoxine (vitamin B6)	1.1147	0.31	3.3117	1.4147	1.2748	1.7598	0.6298	2.1816	2.4347	1.1751	0.4341	1.9324	1.3953	2.7018	0.9762	1.9449	2.7753	1.9821	1.6291	0.4281	1.5119	1.1503	0.948	1.9141	0.8165	0.801	1.132	0.4285	1.2096	0.5279	0.6547	0.7274	0.6099	1	1.7992	0.3716	1.6968	0.5401	0.4076	2.0086	0.6421	1.971	1.0486	1.2694	0.4918	0.6688	0.8823
Cofactors, Prosthetic Groups, Electron Carriers	Vitamin B metabolism (B6 or B12)	pyridoxamine phosphate	1.2479	0.7706	1.1707	0.8984	1.3867	0.7771	0.4884	0.8165	0.6904	1.1129	0.7546	1.9984	1.7837	1.1115	0.3683	0.6064	0.8383	1.3936	0.9641	0.9181	1.3584	0.9105	0.8386	1.2518	0.5918	1.008	1.3332	0.8274	1.3561	1.181	1.2761	1.5556	0.8445	0.5719	1.2411	0.7023	1.2215	0.5013	0.9531	1.7386	0.6691	0.9975	0.7737	0.8122	1.399	1.2493	1.2405
Cofactors, Prosthetic Groups, Electron Carriers	Chlorophyll and heme metabolism	pheophorbide A	3.169	2.0486	3.5835	3.6245	5.0284	3.648	3.2371	4.7047	9.0767	4.2959	4.6818	2.0121	1.4299	7.165	0.3568	5.9665	11.9501	1.5313	2.452	2.2407	3.5394	3.9107	5.2645	5.4973	0.8661	1	0.0402	0.0578	0.4417	0.1052	0.7103	0.8273	0.9797	0.5647	0.2412	1.0589	0.1856	0.3184	0.5951	0.3692	0.3378	0.1737	0.528	0.0794	0.1208	0.6216	0.6123
Cofactors, Prosthetic Groups, Electron Carriers	Chlorophyll and heme metabolism	pheophytin A	5.3969	1.6335	4.5504	3.7419	4.837	3.802	3.0568	4.5846	3.4319	9.3715	1.0494	10.2391	4.6603	6.1241	0.1449	4.1568	4.9055	4.2644	6.2749	2.6148	3.3749	3.0748	6.7179	3.4311	0.6262	1.3154	0.0822	0.0496	0.4537	0.1598	1	1.2588	0.5196	0.7992	0.3028	0.3083	0.2741	0.0354	0.7976	0.451	0.3588	0.7762	1.0938	0.07	0.0386	1.1843	0.9769
Cofactors, Prosthetic Groups, Electron Carriers	Chlorophyll and heme metabolism	heme	1.312	1.673	2.9958	2.3805	2.1265	1.6687	2.575	2.7048	2.722	3.4293	1.5193	2.2796	1.5107	3.3309	0.9252	1.5262	3.2607	1.9486	2.3118	1.0432	4.1777	1.2984	0.3615	3.003	0.6807	0.662	0.7505	0.5018	0.6748	0.3899	0.5754	0.3615	0.3615	0.6159	0.6195	0.3615	0.6254	0.551	0.641	0.7354	0.4839	0.5231	0.9867	0.8354	0.6237	0.497	0.3615
Nucleotide	Purine metabolism	1-methyladenine	0.5549	0.3736	1.5743	2.3832	4.9496	1.1182	0.5112	5.308	3.3615	0.2183	0.6626	0.2397	4.5706	5.3673	0.3508	0.1852	4.792	5.9568	0.1852	0.8046	4.642	1.2633	1.0204	1.241	1.5781	1.178	4.2625	0.653	4.4517	0.8533	0.6875	0.9666	2.3293	0.259	3.7373	0.6008	4.1278	0.3695	0.3228	6.7516	0.2098	0.1852	0.3101	4.2578	0.7567	0.8777	0.5002
Nucleotide	Purine metabolism	2'-deoxyadenosine	1.0032	0.4008	1.3885	1.4492	2.6984	0.9443	0.2675	1.2495	1.666	1.8945	1.3351	1.1355	2.5825	1.7786	1.0612	1.3387	0.9354	1.1688	2.2817	1.4789	0.8092	0.5388	0.572	0.9851	0.5584	1.5277	1.3203	0.4477	1.8583	1	1.258	1.1036	0.749	0.9617	1.2842	0.2241	1.7186	0.4527	0.4167	1.8943	0.4022	1.8279	0.7225	1.1303	1.0771	0.8044	0.9729
Nucleotide	Purine metabolism	2'-deoxyguanosine	0.7087	0.5156	1.0971	1.1341	2.2567	1.3305	0.3604	0.9742	1.1111	1.225	0.8672	1.0669	2.1371	1.5431	0.8089	1.1407	0.725	0.7849	1.8404	1.5126	1.1517	1	0.5504	0.9217	0.4178	1.4624	1.2561	0.3604	1.576	0.7372	0.8459	0.9026	0.6468	0.8715	1.1811	0.3604	1.6118	0.3604	0.3604	1.8364	0.3604	1.9195	0.6847	1.2787	0.8122	0.4608	0.7406
Nucleotide	Purine metabolism	7-methylguanine	1.4458	0.9942	1.1071	0.6618	0.7109	0.6338	0.9166	0.6006	0.8147	0.4378	1.0058	0.4378	0.6027	0.7474	0.8046	0.4378	0.7559	0.4378	0.4378	0.8943	0.9109	0.8034	1.332	0.4915	0.6967	0.6035	0.928	1.5007	0.7314	0.687	1.4762	1.0757	0.8843	1.0462	0.4378	1.1511	1.1593	1.1937	1.0764	1.0084	0.4378	0.4378	0.4378	0.4378	2.2926	1.088	0.873
Nucleotide	Purine metabolism	7-methylguanosine	0.4101	1.0826	1.503	1.483	2.0554	1.425	0.4101	0.554	1	3.3305	2.9071	1.1887	1.5728	2.8793	0.4101	0.7983	0.8642	0.5321	2.5122	2.2696	0.9059	0.4101	1.4306	1.1243	0.4101	0.6039	0.9748	0.5872	0.8431	0.4101	0.4101	0.4101	0.5131	0.4101	0.4101	0.4101	0.4101	0.4101	0.4101	0.4101	0.4101	0.4101	0.4101	0.4101	0.4101	0.5852	0.4101
Nucleotide	Purine metabolism	adenine	0.6065	0.3845	2.2676	0.7063	1.4867	0.8093	1.2536	0.4332	1.0182	0.8303	0.6302	3.2792	1.8995	1.2119	0.6438	0.5192	1.2439	1.2825	1.4134	0.5233	0.9322	0.9413	0.5026	1	0.2804	1.382	1.0692	0.5724	1.1355	0.2543	1.0217	2.2724	0.4326	1.1373	0.7506	0.2661	0.5052	1.9979	0.198	3.3347	1.2099	1.5453	1.4491	0.6778	0.7517	0.4783	0.8149
Nucleotide	Purine metabolism	adenosine	1.3565	0.9117	2.4709	1	1.2732	0.68	1.1473	1.019	1.3476	1.2069	1.1157	2.9876	1.3631	1.3029	0.7606	0.5748	1.8882	0.9952	1.478	1.0694	0.8795	0.7227	0.7952	1.1599	0.4312	0.7403	0.8108	0.9135	0.6653	0.9453	1.2385	1.5451	0.5857	1.3771	0.8283	0.9048	1.3957	1.0051	0.8363	1.6687	1.3917	0.8863	0.6564	0.8539	1.3621	1.0368	0.6526
Nucleotide	Purine metabolism	adenosine 5'-monophosphate (AMP)	1.2792	0.9623	0.9892	1.0271	1.2669	1.1758	0.0478	1.1693	1.3468	1.4307	0.7988	2.2273	1.5975	1.4689	0.9049	1	0.4791	1.7734	0.9972	0.8602	2.184	1.8284	0.8353	1.9069	0.7484	1.0996	1.1894	0.7535	1.0516	1.0859	0.3441	0.3276	0.8394	0.2688	1.442	0.8911	1.1602	0.0508	0.9066	0.9643	0.0353	1.2334	0.9021	1.1778	0.5618	0.7867	0.6685
Nucleotide	Purine metabolism	methylthioadenosine sulfoxide	4.0913	1.6661	2.1748	1.5156	1.7408	1.4873	1.4432	2.9948	3.0289	2.8208	4.3494	8.58	2.6636	7.012	6.2109	2.029	3.5054	1.8771	2.6263	1.302	2.7115	2.0011	3.3154	5.1239	0.4636	0.9746	0.7356	0.4685	0.7425	0.7912	0.4196	0.9298	0.3065	0.3666	1.4307	0.4817	0.9235	0.3359	0.5526	1.5338	0.2183	0.8407	3.3377	0.346	0.4326	0.6857	0.5996
Nucleotide	Purine metabolism	allantoic acid	1.657	0.8016	1.8306	0.4391	0.545	0.6473	1.1007	0.6045	1.7778	1.0485	0.3872	1.2315	0.4333	1.1599	1.2337	1.0447	1.4946	0.5425	1	1.5289	0.7	0.2622	0.9142	3.7895	0.8916	0.9534	1.7968	0.5969	0.859	0.6479	1.1325	0.8188	1.668	1.5386	1.3308	1.0388	1.1464	0.5785	0.645	1.1597	1.093	0.6353	1.9673	0.3273	0.6036	1.4534	1.4418
Nucleotide	Purine metabolism	allantoin	0.7973	0.8129	1.4015	0.9528	0.8389	1	0.8114	1.1104	1.0851	1.0944	0.6812	1.1136	0.7429	1.2893	0.8764	1.4163	1.3469	0.7461	1.0966	1.2545	1.3732	0.8253	0.8794	2.0437	0.912	1.099	1.6106	0.7616	1.1404	0.9611	0.9738	0.9259	1.0555	1.2246	2.1092	0.9039	1.5402	0.6924	0.7909	1.1588	0.6314	0.9629	1.6602	0.7277	0.6079	0.908	0.6585
Nucleotide	Purine metabolism	guanine	1.4722	1.2316	0.9569	0.9285	1.3442	0.6424	0.5678	0.6952	0.5993	0.5701	1.2969	2.2208	1.734	0.8066	0.5414	0.6297	0.7748	0.5852	0.571	3.0583	0.8098	0.7251	1.1156	0.7466	0.6333	1.5996	1.2065	0.7212	1.3616	0.6789	1.3709	1.7001	0.7437	2.3236	0.9352	0.8229	0.9752	1.2826	0.3939	2.1445	0.3386	1.1112	0.9751	0.5888	1.1782	1.6119	1.1524
Nucleotide	Purine metabolism	guanosine	1.1797	1	2.371	1.0884	1.2776	0.8273	0.8885	0.8898	1.1809	1.6603	0.9508	1.6768	1.2217	1.3844	0.6659	0.6861	1.1706	0.8567	1.5052	3.6425	1.0559	0.8707	0.6447	0.8497	0.3999	0.6094	1.1194	0.7639	0.6295	1.0311	0.8414	1.2389	0.5912	0.8401	0.9406	0.6426	1.6304	0.9198	0.6821	1.5367	1.0893	0.8383	0.6867	1.0105	1.1242	1.1021	0.6084
Nucleotide	Purine metabolism	guanosine 5'-monophosphate (5'-GMP)	1.6277	0.5599	0.7871	0.5599	0.8689	0.5599	0.5599	0.5599	0.9292	1.1388	0.5599	2.1338	1.1558	0.5599	0.5716	0.5599	0.5599	1.1352	0.8291	0.5599	1.4129	1.4709	0.8833	1.3313	0.5881	0.5599	0.8231	0.7789	0.6848	0.8979	0.5599	0.5599	0.5599	0.5599	1.0487	1.027	1.3686	0.5599	1.1294	0.8682	0.5599	0.7977	0.5599	0.5599	0.9504	1.2085	0.5599
Nucleotide	Purine metabolism	hypoxanthine	1.1947	0.6015	1.6223	0.5042	1.2428	0.4862	1.3647	0.7195	0.7853	0.4629	1.1265	2.3926	1.8429	0.6685	1.1884	0.3897	0.8044	1.4768	1.561	1.9475	0.4874	0.984	0.6488	0.9063	0.2205	1.2325	3.3303	0.9689	1.9961	0.5417	0.7548	2.443	0.4055	1.046	1.1489	0.4913	1	1.4892	0.3177	3.1137	0.8158	1.1211	1.4232	0.5506	0.7064	1.3886	1.0003
Nucleotide	Purine metabolism	inosine	0.912	0.9128	1.1237	0.7195	1.7272	0.6473	0.4203	1.0958	0.8472	1.2065	0.9448	2.2415	2.0898	1.2015	0.8971	0.5416	0.8582	1.4111	0.9693	1.3454	0.995	1.1275	0.5742	0.9886	0.6916	1	1.364	1.2868	1.5203	1.7196	0.976	2.258	0.8787	0.5783	3.0919	1.1393	2.7119	0.2945	0.9579	2.7974	0.4215	1.7674	0.9756	1.5394	0.8918	1.0449	1.1453
Nucleotide	Purine metabolism	N1-methyladenosine	2.0238	1.0829	1.9923	1.2946	2.8495	0.8739	0.2171	0.8948	0.7365	3.3759	3.4513	2.7062	2.9995	4.2566	0.4201	1.1674	1.6627	1.427	3.2972	4.1326	1.4434	0.9288	1.8594	1.2412	0.9828	1.6867	1.0077	1.3356	1.432	1.2133	0.825	0.9923	0.3514	0.2353	0.6205	0.9314	0.2171	0.5069	0.2516	1.8834	0.2171	0.4884	0.6127	0.3918	0.3393	1.1033	0.9237
Nucleotide	Purine metabolism	N2,N2-dimethylguanosine	0.716	0.6332	1.3938	1.641	1.5572	0.9392	0.5138	0.3972	0.7377	2.0354	1.5193	1.2109	1	2.2497	0.5124	1.3038	0.9727	0.6675	1.9083	3.0859	1.5437	1.0831	1.3685	1.7121	0.3972	0.725	0.9298	0.3972	0.7592	0.3972	0.3972	0.3972	0.3972	0.3972	0.3972	0.3972	1.1685	0.825	0.3972	0.5484	0.5037	0.5305	0.3972	0.3972	0.3972	0.6463	0.3972
Nucleotide	Purine metabolism	N6-methyladenosine	1.1416	0.56	1.9963	0.8241	1.2239	0.5601	1.7254	0.6837	0.6839	0.6692	0.766	0.7121	0.4446	1.9283	1.0368	0.3338	3.1205	0.5319	0.4587	1.7237	0.8128	0.3338	0.9467	0.7646	0.3338	0.4344	0.628	0.5397	0.3338	0.6112	1.1009	1.0049	0.3338	0.9951	0.3338	0.8436	2.1005	1.6827	0.9201	1.5019	1.8934	0.3338	0.3338	0.5678	2.0418	1.2616	0.3338
Nucleotide	Purine metabolism	xanthine	0.7087	0.5286	2.2242	0.6263	1.2418	1.2106	1.2934	1.0416	1.4515	1.1639	0.8981	1.4406	1.2278	1.9474	1.2337	1.2265	2.3495	0.4673	0.9719	0.5831	1.0143	1.0326	0.8206	3.2313	0.4733	1.655	3.4151	0.7154	1.7322	0.4821	0.7776	1.2921	1.1053	0.8818	1.0172	0.9285	0.9966	1.3479	0.3225	2.0651	0.9125	0.6651	0.686	0.3687	0.3682	0.9127	0.7806
Nucleotide	Purine metabolism	xanthosine	1.8387	0.6764	2.2368	1.5426	2.6933	0.6433	0.658	1.0726	1.0776	2.7833	1.5434	1.4377	2.2598	1.7481	0.8185	1.7516	1.2472	1.9849	0.7777	0.6304	1.6416	0.9297	0.6186	1.7002	0.3097	2.4785	3.6841	1.33	0.5702	0.9836	1.0021	2.3107	0.3905	0.6173	0.6276	0.9174	2.5246	0.2019	0.4107	1.4421	0.8907	1.3412	0.5311	0.7193	0.715	0.9186	0.5072
Nucleotide	Purine metabolism	2'-O-methyladenosine	1.8022	1.3668	2.7587	2.5799	2.4297	2.473	1.0031	1.2117	2.0259	2.7638	3.1688	1.9819	2.0968	2.8955	0.7541	1.1948	1.2847	1.5272	3.8466	8.9926	2.4175	1.7507	1.9663	1.7456	0.3877	1.3428	1.4369	0.5958	0.923	0.4295	0.846	0.933	0.667	0.5354	0.645	0.463	1.548	0.7326	0.3877	0.9924	0.5875	0.7003	0.4244	0.5134	0.5116	0.6579	0.4653
Nucleotide	Purine metabolism	N6-succinyladenosine	1.2397	0.7277	2.0082	1.5291	0.7454	0.9997	0.5876	1.2506	2.5294	2.1909	0.5876	2.7142	1.1827	1.2016	0.5876	0.9084	1.6139	1.2696	3.1484	1.2229	0.5876	0.6662	0.9896	1.2641	0.5876	0.8779	1.064	0.6482	0.673	0.5876	0.5876	0.68	0.6156	1.0003	0.5876	0.8377	0.5876	0.5876	0.5876	0.5876	0.5876	0.6976	0.6542	0.6038	0.5876	0.5876	0.7367
Nucleotide	Pyrimidine metabolism	2'-deoxycytidine	1.5676	0.8537	1.483	2.0322	4.0018	1.8149	1.0233	1.2762	2.1125	2.0227	1.798	1.1488	1.6491	2.925	1.2456	1.6392	2.6691	0.7807	3.5201	0.9753	1.8054	1.3771	1.248	1.9523	0.3723	0.8336	1.0233	0.4412	0.7999	0.672	1.0843	1.4961	0.4302	1.038	1.3568	0.2834	1.4371	0.8035	0.5183	1.5103	0.8299	0.5393	0.6995	0.4675	1.0469	0.7654	0.8416
Nucleotide	Pyrimidine metabolism	3-aminoisobutyrate	0.7397	0.5763	1.2138	0.5766	1.8525	0.7211	1.1567	0.6993	1.124	3.9877	0.985	9.8131	1.0476	1.7381	0.9412	0.9296	0.9847	0.8975	2.9257	4.7338	1.1812	1.3108	1.099	2.2492	0.2105	2.4011	1.6176	0.5044	0.8023	1.0165	0.7222	0.8197	1.5176	0.2105	1.0173	0.2105	1.1663	0.2105	0.2105	5.936	0.87	1.9958	0.8472	1	0.2105	0.778	0.8848
Nucleotide	Pyrimidine metabolism	5,6-dihydrouridine	0.6609	0.5401	1.8017	0.8069	1	0.4634	0.6263	0.4746	0.6305	1.8813	0.7481	3.1121	1.7402	1.4743	0.6188	0.6363	1.2802	1.0129	1.6536	2.2276	0.6135	0.8564	0.6837	1.0782	0.4164	1.649	1.813	0.4964	0.9903	0.4164	0.849	1.1343	0.4164	0.4884	1.2176	0.4164	1.7758	1.216	0.4164	2.0509	1.0186	1.9634	0.6359	0.4874	0.4396	1.5263	0.5369
Nucleotide	Pyrimidine metabolism	5-methylcytidine	0.9877	0.4692	1.3489	1.6433	1.6896	0.6556	0.4692	0.4692	0.4692	2.285	1.8283	1	0.5592	2.123	0.4692	0.6148	1.0976	0.5896	1.9824	1.192	0.8929	0.5577	1.3076	1.1278	0.4692	0.4692	0.4692	0.4692	0.4692	0.4692	0.4692	0.4692	0.4692	0.4692	0.4692	0.4692	0.7925	0.4692	0.6338	1.2961	0.4692	0.4692	0.4692	0.4692	0.4692	0.772	0.4692
Nucleotide	Pyrimidine metabolism	5-methyluridine (ribothymidine)	0.6458	0.4707	0.7504	1.0265	0.8158	0.4997	1.1553	0.4707	0.6656	2.398	1.7389	0.5401	0.5239	1.3216	1.0742	0.966	0.7423	0.6359	0.4707	0.8573	0.4707	0.5598	0.4707	0.6196	0.4707	1.1132	1.7172	0.4707	0.4707	0.4707	0.4707	0.8871	0.4707	0.4707	0.4707	0.4707	0.4707	0.6522	0.4707	0.4707	2.2594	0.4707	0.4707	0.4707	0.4707	0.4707	0.4707
Nucleotide	Pyrimidine metabolism	5-methyl-2'-deoxycytidine	1.0792	0.3727	0.8742	1.5812	3.0772	0.3727	0.3727	0.3727	1.0191	1.1302	1.4236	0.54	1.4246	2.199	0.7257	1.5277	0.798	0.3727	2.5499	1.3963	1.8966	0.8717	0.3727	0.3727	0.3727	0.3727	1.1303	0.3727	0.3727	0.3727	0.3727	0.7446	0.3727	0.9051	0.9809	0.3727	0.6542	0.3727	0.3727	0.9213	0.3727	0.3727	0.3727	0.3727	0.4264	0.3727	0.3727
Nucleotide	Pyrimidine metabolism	cytidine	1.691	1.1208	2.0571	1.2845	2.0161	0.9945	1.7785	0.9617	0.9368	1.8351	1.7676	1.5543	0.8829	1.8671	0.6937	0.9436	1.6532	0.6943	1.7204	0.8842	1.3555	1	0.9146	1.2381	0.3558	0.3304	1.0871	0.5932	0.481	0.8072	0.9421	1.2208	0.3964	0.8025	0.5305	0.6051	1.1422	1.5053	0.8168	1.9835	1.7755	0.5128	0.4869	0.699	1.0344	1.2628	0.5506
Nucleotide	Pyrimidine metabolism	cytidine 5'-monophosphate (5'-CMP)	1.1497	1.3887	0.9894	0.9164	1.1189	1.2781	0.3086	1.2127	1.1224	1.6287	0.6845	2.5118	1.4018	1.4138	0.5454	0.9462	0.474	1.6215	0.3086	0.7977	2.6093	1.7447	0.7784	1.295	1.3179	0.8441	1.5203	0.3682	1.5689	1.2056	0.4061	0.6186	1.2133	0.3086	1.6091	0.8597	0.8815	0.3086	0.3086	0.9313	0.3086	1.2676	0.5513	1.6174	0.5987	1.0192	0.8927
Nucleotide	Pyrimidine metabolism	cytosine	1.1149	1.0973	0.7281	0.8843	1.0054	0.8368	0.9552	0.8684	0.7956	1.0119	1.305	0.8964	0.6638	0.8699	0.7496	1.049	0.9709	0.8154	0.8577	1.0319	1.1563	1.1522	1.2364	1.2406	0.9539	0.9442	1.0232	1.2552	1.0966	1.0769	1.3356	1.1874	0.7934	0.7042	0.9556	0.7811	1.061	1.5434	0.9846	1.2068	1.4258	0.8624	1.1456	0.8012	1.3993	1.3005	0.9328
Nucleotide	Pyrimidine metabolism	orotate	0.3332	0.7197	1.0344	0.3988	1.5599	0.3073	0.6622	0.4191	0.7204	0.5519	1.0466	2.5203	1.4612	0.4186	0.5442	0.4285	0.7164	0.5737	0.4647	1.2911	0.3811	0.4106	0.2176	2.3882	0.2819	3.1648	3.6539	1.1802	1.2339	0.6671	1.6423	1.8327	0.6086	1.9579	1.2232	4.1279	0.5659	0.3741	0.2925	3.2969	0.9544	1.723	3.5722	1.5926	0.4158	0.4767	1.4402
Nucleotide	Pyrimidine metabolism	pseudouridine	0.4831	1.4774	1.3531	0.8639	1.1335	1.2262	0.3732	1.1049	0.8419	1.5962	1.276	2.2018	1.241	1	0.4986	0.4346	0.6812	0.902	1.1138	6.7352	0.6525	0.8407	0.8092	0.7294	1.238	1.2221	2.9048	0.6363	1.9093	1.7292	0.8059	1.5073	1.0964	0.495	0.6346	0.6855	1.4542	1.2091	0.6853	1.7422	0.4144	1.2564	0.7295	1.663	1.0057	3.1251	1.3847
Nucleotide	Pyrimidine metabolism	thymidine	0.9074	0.3618	1.1591	1.0657	1.7507	1.0012	0.3618	0.7776	1.2222	0.7	0.769	0.925	1.782	1.052	0.9371	0.6832	0.6206	0.5666	1.6149	0.7309	0.706	0.6269	0.3618	0.7759	0.3618	1.6413	1.5868	0.5334	1.5213	0.635	1.1378	1.0469	0.6166	1.33	1.3603	0.3618	1.9907	0.3618	0.3618	1.995	0.3618	1.6768	0.6537	1.2862	1.1459	0.5303	0.6907
Nucleotide	Pyrimidine metabolism	thymine	0.5895	0.9005	1.2178	0.8981	0.9487	1.1286	0.8998	0.4624	1.2318	0.5789	1.7183	0.5482	0.365	1.37	1.5915	1.0343	0.6686	0.5651	0.4623	2.7431	1.6686	3.0738	2.0296	2.136	0.365	0.9155	1.3396	1.6993	0.8238	0.7521	1.7531	1.2525	0.9657	0.365	0.5218	0.365	4.3162	0.6589	0.365	0.6841	0.365	0.5345	0.6987	0.365	1.2666	0.365	1.4463
Nucleotide	Pyrimidine metabolism	uracil	0.7483	0.4736	1.7367	1.0116	1.3146	0.6342	1.465	0.9107	1.0561	1.034	0.627	4.0157	0.7906	1.2284	1.3995	1.0471	1.5207	1.8698	1.3773	1	1.3525	1.7032	0.5703	1.2112	0.3012	0.937	1.1578	0.9399	0.6564	0.4725	0.6102	3.7548	0.458	1.229	0.8079	0.2616	0.9932	4.274	0.4635	2.6019	1.4982	1.8629	1.8236	0.8485	0.6904	0.9798	0.8409
Nucleotide	Pyrimidine metabolism	uridine	1.1068	0.8234	1.6164	0.9372	1.1144	0.7102	0.904	0.8432	0.9839	1.4045	0.9501	2.2338	1.0443	1.2721	1.1129	0.9502	1.3889	1.1284	1.1057	1.2394	0.7819	0.8499	0.8166	0.7458	0.3207	0.6181	1.1091	1.1082	0.4637	0.8112	1	1.552	0.4508	0.9249	0.4616	0.8765	1.1111	0.9475	0.7969	1.4261	1.3576	0.8134	0.7311	0.9324	1.131	1.2139	0.4757
Nucleotide	Pyrimidine metabolism	uridine 5'-monophosphate (UMP)	1.4987	0.7741	1.3575	0.7719	0.5603	1.3484	0.2445	1.2249	0.7564	1.3331	0.3453	2.5909	1.3996	0.9465	0.4767	0.503	0.4543	1.4518	0.915	0.9991	1.3314	1.4186	1.2646	0.9975	0.8972	0.9784	1.0201	0.8616	1.0009	1.1399	0.4978	0.3982	0.7654	0.2542	1.1677	1.958	1.3265	0.2445	1.7542	0.9173	0.2445	1.0946	0.8282	0.8767	0.9536	1.7598	0.6856
Nucleotide	Pyrimidine metabolism	beta-alanine	0.9044	0.5511	1.5713	0.6709	1.641	0.554	1.287	0.784	0.8718	1.1368	0.9665	3.3918	1.4684	1.3647	0.8848	0.7284	0.8717	0.9997	1.0406	2.6566	1.2856	1.3889	0.553	1.4239	0.406	2.1029	1.6219	1	0.6711	0.8643	0.8834	1.3115	0.4548	0.847	1.1205	0.4493	1.0704	1.1379	0.4365	2.145	1.4941	2.4054	0.9254	1.1627	0.9529	0.9352	0.7604
Nucleotide	Pyrimidine metabolism	3-ureidopropionate	0.9844	0.4921	3.447	0.6219	1.939	0.8218	2.4853	0.5376	1.4326	1.059	0.8601	1.1635	0.2833	1.1723	1.4737	0.808	2.1751	1.023	0.9521	0.2833	0.2833	0.7036	0.2833	0.7478	0.7447	0.589	0.8729	0.2833	0.2833	1.0146	0.2833	1.4692	0.2833	1.3532	0.2833	0.4973	0.8602	0.7348	0.5374	1.5931	1.5654	0.2833	0.6082	0.2833	0.2833	1	1.2686
Nucleotide	Pyrimidine metabolism	2'-O-methylcytidine	1.5443	1.1083	0.625	1.0005	1.6699	1.028	0.9664	0.2994	0.2994	1.2299	1.5811	1.0637	0.4219	0.9613	0.2994	0.2994	0.8737	0.4535	1.45	1.8377	1.4329	1.0097	1.1833	1.0525	0.2994	0.2994	1.0394	0.2994	0.2994	0.8533	0.9866	0.8391	0.2994	0.2994	0.2994	0.4454	1.7317	0.4932	1.2227	2.1407	0.8099	0.2994	0.2994	0.2994	0.9781	1.0127	0.734
Nucleotide	Pyrimidine metabolism	hydroxymethylpyrimidine	0.6792	5.3083	2.4668	0.8442	1.4488	5.5159	5.6802	0.3842	1.5293	4.0141	1.7967	0.3614	0.1851	2.601	1.3718	14.608	4.0249	0.5175	0.2337	16.4728	1.0576	2.0739	0.7533	1.0207	0.1855	0.3521	1.3219	0.8425	0.3882	0.369	0.8764	1.1016	0.1616	2.5296	0.3166	0.7248	0.8904	16.2338	1.7681	1.3705	4.421	0.3101	0.708	0.399	0.795	0.8473	0.3223
Nucleotide	Pyrimidine metabolism	3-(3-amino-3-carboxypropyl)uridine*	2.0837	1.3397	0.9437	0.672	0.7572	0.6075	1.2176	1.0592	1	1.1989	0.802	1.6138	1.2419	1.236	0.72	0.6893	0.9282	0.6649	1.747	1.2969	0.3907	0.5462	1.2606	0.6267	1.1086	1.6878	1.4632	1.202	0.9991	2.7186	0.8849	1.14	1.041	0.7779	0.9057	1.3308	0.7834	0.731	1.5602	1.3509	0.8988	0.522	1.6363	0.7147	0.6983	0.7053	1.2947
Peptide	Dipeptide	N,N-dimethyl-pro-pro	1.0617	1.1492	1.0442	0.7574	0.8667	0.9333	1.0969	0.9634	0.8518	1.0426	0.8941	0.9275	0.8644	0.7885	1.0294	0.8478	0.6316	0.8787	0.8586	1.2026	0.8892	1.0695	1	0.8369	0.9955	1.0248	1.0919	0.8995	1.1038	1.1747	0.9889	1.0691	1.161	1.0526	1.1414	0.9852	1.0651	0.9829	1.4291	1.072	1.238	1.0308	1.1636	0.984	1.1993	1.1823	1.242
Peptide	Dipeptide	glycylvaline	2.1208	0.7312	2.5135	3.3866	2.1056	1.8278	1.0203	1.7131	2.3226	4.851	1.4802	2.4054	1.4745	2.4289	0.832	1.7637	1.3847	1.6349	2.9769	22.2696	2.0081	2.1024	1.332	2.8418	0.4836	0.8547	0.9345	0.6693	0.6847	0.796	0.6885	0.8091	0.481	0.6329	0.733	0.481	3.5863	0.4846	0.7399	1.3625	0.8725	0.6	0.682	0.5265	0.8595	1.353	0.481
Peptide	Dipeptide	leucylglycine	2.4589	0.7786	4.0149	6.4361	5.3139	2.8027	1	1.5658	1.7039	12.5556	4.2481	4.185	3.1533	6.563	0.6472	1.2479	0.3362	3.5346	9.9588	5.4527	2.8742	2.0288	2.0223	2.2909	0.3362	0.6829	0.3362	0.5877	0.3362	0.3362	0.605	0.7324	0.3362	0.3362	0.6511	0.3362	1.5427	0.3362	0.3362	0.3362	0.3362	0.7638	0.637	0.4224	0.4891	0.5866	0.5435
Peptide	Dipeptide	valylleucine	0.5991	0.267	2.9643	3.9287	1.4603	0.7254	0.267	0.4144	0.9988	6.1024	1.3764	2.951	1.9587	3.0031	0.267	0.267	0.8944	1.9509	5.752	2.4311	1.9447	1.095	0.267	0.9105	0.267	0.267	0.267	0.267	0.267	0.267	0.267	0.34	0.267	0.267	0.267	0.267	0.608	0.267	0.267	0.6861	0.267	0.267	0.267	0.267	0.267	0.267	0.267
Peptide	Dipeptide	leucylglutamine*	0.4192	0.3173	1.7454	2.1667	1.072	0.4779	0.3173	0.3173	0.3173	4.6799	0.9556	0.9968	0.7001	2.1712	0.3173	0.4796	0.6792	0.7562	3.1295	4.3727	1.1052	0.5282	0.3173	1.0032	0.3173	0.3173	0.3173	0.3173	0.3173	0.3173	0.3173	0.3173	0.3173	0.3173	0.3173	0.3173	1.234	0.3173	0.3173	0.3173	0.3173	0.3173	0.3173	0.3173	0.3173	0.3173	0.3173
Peptide	Dipeptide Derivative	N,N,N-trimethyl-alanylproline betaine (TMAP)	1.0534	1.0299	1.0857	0.8293	0.9701	0.9577	0.979	1.0636	0.9935	1.1802	0.9134	0.9942	0.8537	0.8742	0.9438	0.9014	0.8206	0.8597	0.9301	1.0589	0.9423	1.0225	1.0194	0.8988	1.0228	1.0066	1.1674	0.8335	1.142	1.2006	0.9007	1.0626	1.1154	1.0035	1.1243	0.9679	1.0564	1.0631	1.2289	0.9866	1.1346	0.904	1.2369	1	1.1739	1.1477	1.114
Hormone metabolism	Abscisic acid metabolism	abscisate	1.1867	0.4647	1.7925	2.015	0.9776	0.9493	0.3986	1.7118	1.0999	1.5752	0.5524	1.7513	1.0817	1.0964	0.666	0.5468	0.9876	1.1819	0.8421	0.64	2.8254	2.7984	0.4838	1.255	0.7603	0.7775	2.4436	0.5261	1.8912	1	0.6507	1.1313	0.7145	0.4254	1.0822	0.493	1.2948	0.3813	0.374	1.9342	0.4025	2.2323	4.7522	0.9897	0.3569	0.4214	0.9239
Hormone metabolism	Auxin metabolism	indoleacetate	1.7272	0.8061	1.5315	0.7975	0.932	1	0.9268	0.8621	1.7259	1.8319	1.4894	2.6936	1.2192	0.646	0.8622	1.2218	0.9649	1.0964	1.2	1.2875	0.7977	0.7056	0.868	0.7178	1.3468	4.2637	1.8296	1.6133	1.5078	1.4766	0.9131	1.3627	0.9928	1.4212	1.0685	1.5355	1.3476	0.7606	0.7325	0.9143	1.0225	0.7536	1.7509	0.6973	0.9885	0.5589	1.5063
Hormone metabolism	Auxin metabolism	indoleacetylaspartate	4.4897	0.4126	5.5037	0.4825	0.9402	1.0281	0.5681	1.6486	2.4401	2.6596	0.5097	4.0381	1.3947	1.1001	0.6119	0.22	1.0137	0.5468	2.7427	2.1733	0.9743	0.4628	0.3025	0.6719	0.7821	2.8342	1.5324	0.3623	0.8642	1.5626	3.2836	0.7856	0.22	5.2229	0.7624	1.4656	2.5004	0.5953	0.6608	1.7166	1.0705	0.7351	5.6188	0.22	0.703	1.4686	1.501
Hormone metabolism	Auxin metabolism	2-oxindole-3-acetate	2.7866	0.8944	0.7743	0.4319	1.0173	0.4281	0.6069	0.4401	0.668	1.2639	1.4974	3.1659	3.1734	0.2989	0.4319	0.3789	0.6632	0.499	1.2286	1.3382	0.3474	0.393	0.7627	0.4315	3.0806	6.6986	2.1736	2.9779	1.8567	1.0219	1.1696	0.9652	2.0801	2.0818	1.6646	2.5066	3.796	1.3491	0.9166	1.5612	0.842	0.8141	1.3541	0.2871	0.8222	0.9413	2.8427
Hormone metabolism	Auxin metabolism	indole-3-carboxylate	0.6884	0.3181	1.8411	2.0476	1.0391	1.0987	0.7153	1.0903	1.7516	2.4831	0.8739	1.8737	0.9562	1.6871	1.2923	1.8031	2.3198	1.6961	1.1168	0.9752	1.4046	1.2599	1.4067	1.3413	0.3293	0.8524	1.2531	0.7695	0.9266	0.5597	0.7294	2.6873	0.3622	0.8769	0.4895	0.8044	0.7032	1.2301	0.3463	1.7156	0.4988	0.6804	1.0055	0.4724	0.8473	0.55	0.5552
Secondary metabolism	Alkaloids	tyrosol	1	0.9267	2.8726	0.3637	0.8189	0.3637	1.4845	0.3637	0.3637	0.3637	1.6149	1.5492	0.4751	2.2359	0.3637	0.7571	1.9256	0.8374	0.3637	0.3637	0.3637	0.3637	0.3637	0.4846	0.3637	1.8265	0.6198	0.3637	3.7443	0.3637	0.3637	0.3637	0.3637	0.3637	0.3637	0.3637	0.3637	1.3037	0.3637	0.5288	0.8411	0.3637	0.3637	0.3637	0.3637	0.3637	0.3637
Secondary metabolism	Benzenoids	2,4,6-trihydroxybenzoate	30.8692	17.3417	20.1648	26.0512	14.3253	21.9374	28.0344	15.5184	16.185	32.0116	22.4106	8.1102	10.1082	13.9453	4.8795	15.3268	14.2995	18.1316	38.3462	34.8851	18.3236	14.9412	50.0296	18.9517	0.449	0.489	0.92	0.4758	0.9117	0.6152	0.9128	0.9213	0.4449	1	0.6504	0.5825	1.1865	0.2678	0.7477	1.0724	0.2048	0.5023	0.6198	0.6122	0.9292	0.8867	1.0538
Secondary metabolism	Benzenoids	2,6-dihydroxybenzoic acid	1.2115	0.8315	0.9991	1.2196	1.0629	0.7358	0.7701	1.2596	0.1674	0.22	1	0.1965	0.176	0.4429	0.584	1.601	1.7086	1.383	1.6459	1.2488	0.6336	1.227	0.937	2.4248	0.4901	1.0888	1.5577	1.1322	1.4492	0.9917	0.771	1.2924	1.0286	0.7176	1.6525	1.4872	0.5642	1.3544	1.8044	2.128	1.5246	1.2804	0.9557	0.2828	1.5764	1.3223	1.1289
Secondary metabolism	Benzenoids	3,4-dihydroxybenzoate	2.365	2.072	4.1025	3.8189	2.6053	3.442	4.8278	2.9017	3.8184	4.0931	2.246	1.8155	2.1995	4.2503	0.8192	2.7471	4.8152	2.1323	3.3298	1.641	4.1967	2.0209	3.5899	4.0252	0.3903	0.366	0.7697	0.7366	0.637	0.5956	1.1094	0.9756	0.3997	1.056	0.4993	0.8107	0.9401	0.4637	0.9717	0.8788	0.3922	0.4422	0.5314	0.5262	1.2124	0.7082	0.7704
Secondary metabolism	Benzenoids	4-hydroxybenzoate	0.6648	0.6744	2.5003	2.0476	1.2888	1.2331	0.8617	1.4522	2.294	2.593	0.7185	2.2018	1.0144	2.0764	1.2855	1.6827	3.7446	1.7782	1.3301	1.0494	1.6193	1.1564	1.658	1.5374	0.2919	0.3803	1.1669	0.4673	0.775	0.2677	0.6928	1.0244	0.6031	0.5323	0.4654	0.3968	0.8167	0.6495	0.4394	1.7541	0.6996	0.7899	0.9486	0.5958	0.691	0.5919	0.4723
Secondary metabolism	Benzenoids	benzoate	0.7803	0.6283	2.1154	1.7786	0.5662	1.1152	1.5566	1.5381	1.4047	1.3338	0.4848	2.9383	0.4364	1.8276	1.0692	1.5438	2.5089	1.3445	1.2181	1	1.2954	1.1148	1.2095	1.3827	0.4409	0.5756	1.0118	0.6908	0.9617	0.526	0.704	1.0912	0.4855	1.2274	0.5828	0.5196	0.9281	1.4178	0.5683	1.3696	0.9174	0.5756	1.3422	0.7579	0.9323	0.6774	0.5956
Secondary metabolism	Benzenoids	gentisate	0.3181	0.7088	1.6007	0.3181	0.3181	0.3181	0.3181	0.3181	3.8305	0.3181	4.4518	0.3181	0.3181	0.3181	0.3803	0.655	0.3181	0.3181	0.3181	2.2498	0.3181	1.8589	0.8048	7.3583	1.3022	0.5564	2.8626	0.7667	2.7837	0.6398	0.5283	1	0.3181	1.0269	3.044	1.0629	2.2505	0.8741	0.8752	1.4119	3.0703	4.3354	0.7449	1.8965	0.5824	0.9078	0.7065
Secondary metabolism	Benzenoids	gentisic acid-5-glucoside	1.3696	1	3.3431	0.8267	1.2262	1.7319	1.9332	3.2465	4.3718	1.6475	3.6816	1.8295	0.9389	4.7907	0.5058	0.8173	1.7043	4.6128	2.152	2.2197	1.5402	1.2819	0.7135	3.1304	0.6981	0.871	3.7311	0.4645	2.2018	0.8016	0.4233	1.1743	0.2531	0.6328	2.5114	0.6791	0.757	2.5049	0.6991	1.1861	2.2851	2.4116	0.3955	2.5243	0.7657	0.8357	0.6855
Secondary metabolism	Benzenoids	hydroquinone beta-glucopyranoside	1.8606	0.8081	1.5022	0.8034	3.9349	0.7069	0.4129	1.7307	1.6829	4.9109	0.692	4.7973	1.9918	1.1837	0.513	0.5297	2.984	2.3002	4.4047	2.2238	0.4129	0.4129	0.4129	1.1149	0.4129	1.2518	0.8018	0.4129	0.7704	0.4129	0.4948	0.8877	0.7696	0.4129	1.003	0.4129	0.4129	0.4129	0.4129	2.0822	0.4129	1.368	0.482	0.7731	0.4129	0.522	0.4129
Secondary metabolism	Benzenoids	p-hydroxybenzaldehyde	1.3106	0.4441	3.1884	2.0344	0.6569	1.2037	0.5005	1.5814	2.0056	1.8313	0.5354	1.878	0.5745	2.1594	1.1057	1.7647	4.0417	1.4966	1.0903	0.8848	1.871	1.1448	1.5808	1.2349	0.4404	0.7524	0.8015	0.7961	1.0766	0.4477	1.2637	1.7559	0.4248	1.1328	0.6726	0.6017	0.7053	0.3648	0.6802	2.1289	0.3457	0.7935	1.1504	0.5749	1.2332	0.9285	1
Secondary metabolism	Benzenoids	protocatechuic acid-3-glucoside	0.8901	0.5424	5.5479	1.8226	1.7603	1.9872	0.4613	1.7957	3.2903	3.8302	0.7247	3.4368	1.2467	4.0187	0.2334	1.1099	3.6667	1.7291	2.3068	0.6261	2.3105	0.7212	1.2224	3.5545	0.0218	0.0218	0.1451	0.064	0.0218	0.0218	0.0218	0.0218	0.0218	0.0699	0.0224	0.0218	0.027	0.0218	0.0218	0.0218	0.0793	0.0218	0.0218	0.0218	0.0218	0.0218	0.0218
Secondary metabolism	Benzenoids	salicylate	2.0015	1	2.7307	0.4994	0.1941	1.056	2.422	0.9534	1.728	0.6578	0.9168	0.4173	0.1766	4.1182	1.0821	0.1639	0.5874	1.1226	0.5254	0.844	0.4858	0.5064	0.7029	0.6728	1.0379	1.2928	0.8928	1.0762	1.3171	0.6309	0.6278	1.7235	0.7068	1.0093	1.4549	0.8039	0.4202	2.7502	1.1904	0.4081	2.7262	1.4541	0.7354	0.624	1.3526	1.5282	1.369
Secondary metabolism	Benzenoids	salicylate-glucoside	1.3632	1.5379	3.0939	0.9679	0.2726	1.8113	1.1752	2.0446	2.0671	0.7336	1	0.2482	0.1759	5.1193	1.1985	0.2598	0.4282	1.9942	1.2903	3.553	0.5159	0.7701	0.8114	0.8777	0.1014	1.2558	0.4244	1.0694	1.1036	0.9165	0.3865	0.809	1.1024	0.6432	1.1613	1.3234	0.1595	1.4069	1.7716	0.2651	2.5852	1.2217	0.8721	1.5202	1.6498	2.2405	1.2145
Secondary metabolism	Flavonoids	apigenin	1.0785	0.5027	0.5027	0.961	0.7063	0.5279	1.5191	0.9388	1.3872	3.1587	1.0551	0.9021	1.6097	0.5027	0.8955	1.081	0.9582	1.0207	0.5027	0.7178	0.7886	1	0.7795	2.1962	0.5027	0.5027	0.5027	0.8191	0.5027	0.5027	1.0103	0.6681	0.5027	0.5027	0.5027	0.5027	1.0173	0.5027	0.5027	0.5027	0.8234	0.5027	0.5027	0.5027	0.7086	0.5027	0.5027
Secondary metabolism	Flavonoids	cosmosiin (apigenin 7-O-glucoside)	0.2796	0.1222	2.7425	1.199	1.857	1.2066	0.2475	0.1882	1.693	2.261	0.2721	1.5722	0.2177	1.1684	0.1222	0.5491	1.9614	0.7085	0.841	0.6033	1.1837	1	0.9561	1.547	0.1222	0.1222	0.1222	0.1222	0.1222	0.1222	0.1222	0.1222	0.1222	0.1222	0.1222	0.1222	0.1222	0.1222	0.1222	0.1222	0.1222	0.1222	0.1222	0.1222	0.1222	0.1222	0.1222
Secondary metabolism	Flavonoids	catechin	4.0135	0.0033	3.9563	0.0225	0.012	0.0195	0.0025	3.2713	1.4525	0.0348	0.005	0.05	0.0348	0.0252	0.6189	0.0249	2.8336	0.0303	0.0261	0.0219	0.009	0.0118	0.0107	0.0116	1.9841	3.7852	2.8691	0.5079	2.2521	0.8647	2.8565	3.2424	1.652	3.035	3.6485	0.4562	3.6084	0.6607	0.8203	3.7371	0.6806	3.1333	3.6359	1.4523	0.9907	3.4828	2.1435
Secondary metabolism	Flavonoids	cyanidin galactoside	46.7318	31.2155	279.982	275.209	240.946	197.947	48.7673	98.7519	237.694	271.022	96.0374	264.912	150.139	267.352	1.0928	131.863	265.82	208.812	284.779	58.6711	304.624	131.705	95.0808	282.784	0.0224	0.2427	0.0187	0.0421	0.0475	0.0251	0.0839	0.1739	0.0245	0.1984	0.0626	0.1704	0.0172	1	0.1321	2.3405	0.3488	0.0589	0.0172	0.0172	0.0338	1.0168	0.7017
Secondary metabolism	Flavonoids	dihydrokaempferol	3.9298	1.3058	1.5006	0.7637	0.7021	0.7704	0.8378	2.065	1.2918	0.7287	3.4456	1.1115	0.3994	0.418	3.5271	0.6453	1.8833	0.5429	1.1783	1.6014	0.8083	1.4966	0.8055	0.707	0.8583	1.2882	1.0402	0.6306	1.0278	0.9055	1.0431	1.192	0.8148	1.0844	1.0488	0.4551	1.0221	0.4171	0.579	1.1241	0.6507	0.7715	1.227	1.5453	0.9495	0.6005	1.1311
Secondary metabolism	Flavonoids	epicatechin	1.4819	0.1166	1.1824	0.1166	0.1166	0.1166	0.1166	1.7186	0.9401	0.1166	0.1277	0.2805	0.1166	0.1166	0.4334	0.1166	0.8499	0.1166	0.2536	0.1166	0.1166	0.1166	0.1166	0.1166	0.8345	1.4148	1	0.3233	1.1313	0.4234	1.3226	1.4101	0.5317	1.1968	1.4821	0.3465	2.013	0.5236	0.5469	1.9874	0.3284	1.2249	1.7389	0.5851	0.48	1.5805	0.8562
Secondary metabolism	Flavonoids	eriodictyol	38.453	5.8724	7.0919	24.1943	68.0198	28.0552	28.7973	69.308	26.316	79.2242	60.539	63.9302	33.6075	47.661	10.0983	53.7639	23.7532	19.424	217.23	20.9883	17.9177	8.3094	20.0151	10.5692	0.3794	0.5997	0.4901	0.4259	0.5852	0.3835	0.6248	1.2507	0.2603	0.9121	0.7047	0.3531	0.8473	0.4325	0.7853	1.2513	0.5316	0.4972	1.1394	0.4014	0.6659	0.8982	1.0565
Secondary metabolism	Flavonoids	dihydroquercetin	10.8003	5.6762	4.3529	4.9117	4.2218	3.9744	5.8753	4.1854	4.0859	3.1358	16.61	8.0137	5.1693	3.5115	6.6336	2.6871	3.5014	5.8755	10.6091	9.0006	4.1816	5.5928	8.3224	3.8076	0.5945	0.6873	0.9659	0.5925	0.8738	0.6724	0.9103	1.0016	0.7076	1.1562	0.7567	0.7096	1.0298	0.2395	0.7905	0.9984	0.2707	0.6873	0.9487	0.8156	0.9927	0.7696	0.9446
Secondary metabolism	Flavonoids	isovitexin (apigenin 6-C-glucoside)	1.0042	1.4352	0.6328	0.4353	0.4852	0.3046	0.7029	1.4361	0.7396	1.8186	1.7517	1.1383	0.2146	0.8215	1.0107	0.6528	0.6081	2.0534	1.7236	12.2431	0.6116	0.4548	0.8188	2.68	1.5613	2.7822	0.6734	1.4678	0.734	0.3603	1.2121	1.2635	2.5796	2.2174	1.1955	0.807	0.5939	1.2212	0.4148	1.516	0.0981	0.0981	7.8868	0.79	0.2469	0.7417	0.0981
Secondary metabolism	Flavonoids	luteolin	9.0673	2.3881	1.8903	1.7976	4.9368	2.4525	4.4457	4.4728	3.291	3.8651	11.4502	2.2006	1.5172	3.1684	4.3756	5.6527	2.1122	0.8737	6.4286	2.5302	2.4831	1.2333	1.8117	2.1728	0.3557	0.1978	0.3261	0.4595	0.4225	0.5405	0.7842	1.0439	0.2079	0.701	0.3668	0.2957	1.2821	0.3816	0.4312	0.5684	0.4868	0.3376	0.64	0.0877	0.7327	0.7456	0.5378
Secondary metabolism	Flavonoids	luteolin 6-C-glucoside	1.0891	4.416	0.5997	0.6234	3.5278	0.9606	2.1446	3.7084	0.9989	6.3172	6.979	5.2329	1.2576	1.8924	1.0011	0.6795	0.6746	0.1606	1.6961	21.4876	3.1246	0.4893	1.0986	5.8315	1.2433	1.1175	0.2341	0.2018	0.2041	1.6017	0.2211	0.3092	3.5155	0.8528	0.8427	0.3243	0.3388	1.0703	0.538	0.5653	2.167	0.1606	5.7403	0.1606	0.2106	0.3433	0.4808
Secondary metabolism	Flavonoids	naringenin	3.1965	0.6271	2.544	2.9726	1.7696	1.87	0.9241	2.0648	2.112	2.3111	1.3187	1.7961	0.8808	1.5702	1	1.8995	2.8225	1.5621	3.2021	0.629	1.87	1.9205	0.9658	1.9938	0.4324	0.8576	0.9224	0.2844	0.8192	0.3416	0.873	2.5371	0.415	0.6443	0.8176	0.1063	0.9957	0.2407	0.3202	1.4037	0.49	0.5932	1.0949	0.9338	0.8363	0.7062	1.1182
Secondary metabolism	Flavonoids	procyanidin B1	1.5919	0.2114	1.957	0.2114	0.2114	0.2114	0.2114	1.3932	0.8146	0.2114	0.2114	0.2114	0.2114	0.2114	0.2114	0.2114	1.3665	0.2114	0.2114	0.2114	0.2114	0.2114	0.2114	0.2114	0.9977	1.8852	1.2008	0.2114	0.7504	0.313	0.848	1.1965	0.3748	1.433	1.5	0.2114	1.4106	0.38	0.3649	1.6758	0.3038	1.1336	1.8743	0.4176	0.5163	1.0673	0.8812
Secondary metabolism	Flavonoids	quercetin 3-glucoside	4.9616	1.9118	6.3456	4.8084	4.2808	3.9899	3.3654	1.4655	4.5877	4.4758	13.4981	3.501	2.0911	5.2107	0.5345	2.4464	5.4719	3.553	3.889	12.9617	6.5121	7.7757	12.1174	5.611	0.0202	0.0365	0.0338	0.0202	0.086	0.0202	0.0487	0.0437	0.0202	0.0658	0.0564	0.0233	0.0294	0.0525	0.0202	0.0831	0.0202	0.0356	0.0299	0.0202	0.0202	0.1364	0.0859
Secondary metabolism	Flavonoids	rutin (quercetin 3-rutinoside)	3.0523	5.3634	0.5327	0.2596	0.2596	0.3563	24.7067	0.2596	0.3892	0.2596	4.0129	0.2596	0.2596	0.5964	0.5866	0.2596	0.804	0.2596	0.2596	16.5908	0.9538	1.0462	2.9152	1.1788	0.2596	0.2596	0.2596	0.2596	0.2596	0.2596	0.2596	0.2596	0.2596	0.2596	0.2596	0.2596	0.2596	0.2596	0.2596	0.2596	0.2596	0.2596	0.2596	0.2596	0.2596	0.2596	0.2596
Secondary metabolism	Flavonoids	chrysoeriol (3'-O-methylluteolin)	2.5768	0.8874	2.4403	3.0646	4.0133	3.2721	3.1732	14.3619	1.9053	6.5555	9.9992	2.3924	7.9987	3.9541	2.6159	3.704	1.1795	1.3161	8.8123	6.4155	5.3777	3.9089	1.8522	4.06	0.0975	0.2074	0.2993	0.3837	0.0975	1.0125	1.1526	0.6876	0.0975	0.7712	0.1792	0.1021	0.1952	0.5115	0.279	0.1284	1.3797	0.1174	0.8435	0.0975	0.3189	0.2974	0.2827
Secondary metabolism	Flavonoids	rhoifolin (apigenin-7-neohesperidoside)	1.0174	0.4712	0.2793	3.3854	0.8695	0.2793	0.6984	2.402	0.2793	0.5919	0.2793	1.3513	1.1096	0.543	1.3336	1.1048	0.5174	0.9983	0.2793	0.5399	0.8476	0.7208	1.2692	2.1397	0.2793	0.2793	2.8378	0.2793	2.2484	0.4781	0.2793	1.3711	0.5227	0.2793	0.2793	0.2793	8.8158	0.2793	0.4361	0.8575	1.1131	1.3764	0.5114	4.6652	0.4372	0.6867	0.2793
Secondary metabolism	Flavonoids	flavone derivative C26H28O14 (3)*	1.0704	0.8337	0.2927	0.3337	0.6793	0.7318	0.1218	0.0965	0.4496	0.2547	1	0.0965	0.4064	0.2284	1.2228	0.0965	0.0965	0.0965	0.4471	2.3393	1.0273	1.9735	0.9228	0.4351	1.0271	1.7822	2.0956	2.023	2.2841	3.9871	2.0017	2.9055	1.7788	0.8175	2.8592	1.3291	2.6635	0.874	1.4347	0.5974	1.7305	0.7065	2.1987	4.4319	0.6459	2.8849	1.1306
Secondary metabolism	Flavonoids	flavone derivative C26H28O14 (4)*	0.9644	0.8103	0.768	0.3307	0.407	0.5728	0.6518	0.4868	0.6037	0.5008	1.0121	0.3198	0.1745	0.2611	1.5384	1	0.5892	0.7506	0.3991	1.7411	0.967	1.2468	1.1752	0.5393	0.6467	1.0841	1.3849	1.6529	1.3168	2.2128	1.5521	1.6228	1.0426	1.6196	1.7784	1.2705	2.537	2.1602	1.1765	0.5837	3.5083	0.4602	1.5816	2.6941	0.7802	1.9788	0.7571
Secondary metabolism	Flavonoids	flavone derivative C26H28O14 (7)*	1.1985	0.705	0.6049	0.3409	0.5065	0.6472	0.4191	0.167	0.5831	0.2854	1.0148	0.167	0.167	0.2453	1.4251	0.167	0.167	0.167	0.2729	1.6042	0.9498	1.373	1.0631	0.4101	0.7393	1.2662	1.7855	1.7407	1.8675	2.3463	1.8204	1.8833	1.1847	1.6916	2.1932	1.0009	2.9302	1.3388	1.2207	0.6421	3.0678	0.5558	2.1592	3.1462	0.6889	2.3168	0.9991
Secondary metabolism	Flavonoids	isorhamnetin 3-rutinoside	4.7114	5.2643	0.4276	0.4266	0.4216	0.4216	8.9199	0.4216	0.4444	0.4216	5.6368	0.4216	0.4216	0.8923	1.4415	0.4216	0.5888	0.4216	0.4216	11.2589	0.7747	1.2419	3.0532	1	0.4216	0.4216	0.4216	0.4216	0.4216	0.4216	0.4216	0.4216	0.4216	0.4216	0.4216	0.4216	0.4216	0.4216	0.4216	0.4216	0.4216	0.4216	0.4216	0.4216	0.4216	0.4216	0.4216
Secondary metabolism	Phenylpropanoids	3,4-dihydroxybenzaldehyde	1.236	0.0652	0.9036	0.0598	0.0469	0.0656	0.0393	1.2365	1.0222	0.0563	0.1366	0.0788	0.0385	0.0497	1.1915	0.0514	0.9254	0.0611	0.0668	0.0652	0.0915	0.0684	0.0915	0.0687	0.9028	0.8513	1.4165	1.2447	1.2435	1.3262	1.8185	1.8852	0.9549	1.4475	1.0597	1.2779	2.1149	0.2864	1.4889	1.821	0.3106	0.8874	1.4647	1.2929	2.0304	1.3249	1.8545
Secondary metabolism	Phenylpropanoids	4-hydroxycinnamate	1	0.353	2.3661	0.6088	1.1061	1.2429	0.9028	0.6383	1.4134	1.0963	0.5085	1.4628	0.6517	1.0002	1.0014	1.4769	1.7248	0.5107	1.0396	0.9697	0.7527	0.6204	0.6021	0.6311	0.5159	0.7184	0.8285	0.5306	0.743	0.6531	1.3464	1.2594	0.3513	1.1028	0.5554	0.4566	0.6608	1.2516	0.9143	1.9183	0.8998	1.4721	0.7578	1.0089	0.9756	0.7796	0.9706
Secondary metabolism	Phenylpropanoids	coniferyl aldehyde	1.7822	0.4953	2.5208	0.7811	1.2012	0.7886	1.0072	0.7158	1.4197	1.116	0.4939	2.3744	0.8576	1.4578	1.2186	0.7889	1.5888	0.3273	1.1471	0.3273	0.6532	0.6517	0.3273	0.674	0.6251	1.0534	0.6059	0.6576	0.659	0.6452	1.0142	1.3093	0.5994	0.9004	1.4878	0.6167	0.3273	0.9928	0.8091	1.7886	0.3273	1.0354	0.5919	0.4438	1.38	0.7144	0.6149
Secondary metabolism	Phenylpropanoids	ferulate	1.6348	0.7595	1.6484	1.0509	1.0783	0.7321	0.9716	0.7847	1.3416	1.5751	0.921	0.9546	0.67	1.0532	1.1973	1.2709	1.1755	0.8133	1.0456	1.0618	1.1683	1.3473	0.654	1.103	0.7994	0.6622	1.1223	0.644	0.8802	0.8028	1.0453	0.7999	0.6539	1.0762	1	0.4915	0.7779	1.3213	0.78	0.7895	1.3548	0.7558	0.8758	1.362	1.0954	0.8221	0.7806
Secondary metabolism	Phenylpropanoids	sinapate	2.1039	0.8214	5.7717	2.606	2.0468	1.8282	0.4393	1.5311	1.6407	6.4036	1.2225	6.088	4.3541	2.5589	0.7594	1.4289	2.0231	3.8551	8.7893	0.8752	1.1535	1.148	1.2164	1.5582	0.7294	0.788	1.3017	0.6254	0.9006	0.5127	0.6987	0.786	0.5366	0.72	1.1777	0.5375	1.0635	0.7635	0.7465	1.3581	0.9636	0.7953	1.1309	0.6306	0.4432	0.712	0.8574
Secondary metabolism	Phenylpropanoids	syringaldehyde	1.1125	1.1421	2.4302	1.2151	1.1166	1.4074	0.614	0.6353	1.2593	1.4794	0.8519	1.1624	1.1851	1.2983	0.7423	1.4903	1.2169	0.7696	1.6417	0.8141	1	1.0744	1.1489	1.1834	0.9513	0.7665	0.9013	0.9686	1.2587	0.4832	0.8245	0.799	0.5671	0.8039	1.1387	0.5701	0.5303	0.6244	0.4735	1.2626	0.7971	1.053	0.7299	0.7978	0.5879	0.7653	0.74
Secondary metabolism	Phenylpropanoids	vanillin	2.9455	1.1001	2.2815	1	0.7508	0.7046	0.6824	1.4991	1.544	1.0094	1.0843	1.2844	0.6444	1.2402	1.2462	0.7353	2.2755	0.7689	1.0517	0.9552	1.1308	0.7562	1.484	0.5439	0.5441	0.6151	0.6591	0.6858	0.7414	0.6838	1.0272	1.5739	0.502	1.252	0.6692	0.6069	0.8711	0.4729	1.3169	1.5639	0.4711	0.6284	1.1244	0.6592	1.311	1.4751	0.9578
Secondary metabolism	Phenylpropanoids	dihydroferulate	0.7299	0.4017	1.8678	2.0004	1.8505	1.0221	0.4777	1.4532	1.5439	3.1297	0.9658	2.1687	1.3569	4.433	0.8783	1	2.013	0.6606	3.1721	0.4378	1.3132	1.2434	0.69	0.5524	0.1372	0.1372	0.1372	0.1372	0.1372	0.1372	0.1372	0.1372	0.1372	0.1372	0.1372	0.1372	0.2695	0.1372	0.1372	0.203	0.1372	0.1501	0.1372	0.3257	0.1372	0.1372	0.1372
Secondary metabolism	Phenylpropanoids	syringic acid	1.7142	0.9487	3.1975	1.6359	1.3998	1.6817	1	0.8773	1.8241	3.7047	1.7036	1.7589	1.5613	2.7736	1.6095	1.8566	2.0792	1.4044	2.3839	0.9144	1.3888	1.2223	1.356	1.2794	0.31	0.3498	0.6647	0.3917	0.5343	0.3253	0.6141	1.0429	0.2551	0.7254	0.4087	0.2459	0.3905	0.8112	0.3646	0.9369	1.6444	0.4539	0.8137	0.4226	0.763	0.3905	0.5509
Secondary metabolism	Phenylpropanoids	caffeate	2.037	0.8513	1.4035	1.0659	0.6358	1.2916	3.5117	0.5488	1.5039	1.4141	0.8332	0.4855	0.446	0.6188	2.4895	1.0729	0.9451	0.4492	0.922	2.9515	0.5902	1.1625	1.2257	0.9591	2.2009	0.6862	1.2128	1	0.7279	1.2155	1.6849	0.6799	0.9033	1.1035	0.7062	1.7517	0.8369	1.6969	2.4538	0.4577	3.2642	0.4923	0.9101	0.6927	0.8955	1.6059	1.2552
Secondary metabolism	Phenylpropanoids	vanillate	23.4265	28.6289	23.1222	23.4233	17.3281	10.2233	30.7997	12.8205	15.3755	31.7324	24.6264	18.8737	18.4698	30.5203	8.5888	20.4273	35.7744	15.1672	23.5818	17.0144	21.6682	12.4313	50.1187	15.1512	0.1396	0.2726	0.5716	0.3709	0.3293	0.2818	0.4113	1	0.2318	0.6592	0.2423	0.2767	0.326	1.3331	0.2574	0.8655	0.7463	0.3239	0.472	0.257	0.7002	0.5303	0.5165
Secondary metabolism	Phenylpropanoids	coumaroylquinate (1)	1.1011	0.8248	6.4411	1.5061	3.7002	11.2959	0.6769	10.2246	7.5972	3.992	1.781	31.7052	2.4963	3.6309	0.6009	1.5842	1.0378	1	1.447	3.0503	7.376	0.5561	2.0187	7.0389	0.5205	1.0997	0.4963	0.593	0.7649	0.2414	0.5148	0.2315	1.4596	1.403	0.7092	0.2602	1.1752	0.2163	0.2163	0.3606	0.2163	1.4023	0.4787	0.3621	0.3483	0.4766	0.2163
Secondary metabolism	Phenylpropanoids	coumaroylquinate (2)	2.1829	0.2451	19.2261	4.034	11.4829	36.2777	1.3459	25.2863	25.0575	11.407	3.5748	86.2079	2.9068	13.2944	0.829	4.9038	5.58	2.1567	3.4391	3.9604	14.7464	1.0215	3.9031	16.0327	0.6899	1.5436	0.4913	0.4623	0.5079	0.1483	0.7856	0.3291	1.6854	1.7882	0.4453	0.2945	0.9785	0.3764	0.219	0.3793	0.2301	1.3432	0.6907	0.2814	0.445	0.9087	0.3425
Secondary metabolism	Phenylpropanoids	coumaroylquinate (4)	0.7521	0.2114	9.0536	2.3367	7.1893	22.2418	0.9268	15.3204	0.2114	8.4263	3.1786	60.7711	2.5989	0.2114	0.5764	5.0588	2.9088	1.3479	0.2114	1.9957	9.1873	0.823	5.501	11.3669	0.2114	0.2114	0.2114	0.2959	0.293	0.2114	0.3789	0.2114	0.2114	1.0732	0.2114	0.2114	0.2114	0.2957	0.2114	0.2114	0.2114	0.8571	0.287	0.2114	0.24	0.2114	0.2114
Secondary metabolism	Phenylpropanoids	coumaroylquinate (5)	2.8371	0.219	26.6539	6.234	14.3281	43.7367	1.3543	30.8907	37.079	15.8435	4.0219	123.403	3.4012	20.2439	0.8877	5.5263	8.3833	2.2705	4.4919	4.7687	20.1918	1.0459	4.803	18.0478	0.9541	2.0806	0.5265	0.4271	0.4924	0.1443	0.852	0.295	2.2278	2.2338	0.3987	0.2763	0.9318	0.3387	0.2127	0.4118	0.234	1.3559	0.694	0.2731	0.4985	0.8601	0.3147
Secondary metabolism	Phenylpropanoids	coumaroylquinate (3)	1.2272	0.5164	7.5025	1.9526	4.3738	14.1839	0.7171	10.426	8.6383	3.893	1.6097	39.531	2.9273	4.6972	0.6238	1.7415	1.4656	1.0828	1.3267	3.7422	9.4105	0.5637	1.8677	7.5664	0.7733	1.5604	0.6119	0.5676	0.8424	0.2596	0.618	0.2714	1.9534	1.9848	0.7902	0.297	1.227	0.2692	0.1999	0.3971	0.1973	1.8796	0.5712	0.3882	0.4882	0.6716	0.1973
Secondary metabolism	Phenylpropanoids	feruloylquinate (1)	2.8091	0.2921	3.7787	7.3244	8.4735	2.9001	0.3603	2.8608	1.5246	16.4184	7.3835	15.1507	1.3222	24.7397	0.7964	4.8079	9.5466	1.6482	4.1266	1.0511	2.6534	2.4976	0.5921	1.4251	0.6978	1.9202	1.9838	1	1.0666	0.3638	1.0936	0.6861	2.2416	1.4887	1.4021	0.6656	0.8967	0.3812	0.3097	0.85	0.3204	1.9047	0.382	1.9657	0.4544	0.7732	0.4636
Secondary metabolism	Phenylpropanoids	feruloylquinate (2)	0.0905	0.4393	2.4816	7.479	9.7549	2.6809	0.4619	3.0804	1.2192	29.3525	14.0679	16.0677	2.2158	0.0905	1.0267	11.3587	8.5861	2.0791	2.488	0.7732	2.3164	3.5563	1.5664	1.7441	0.5683	1.3018	2.1271	1.4256	1.2093	0.4493	1.0327	0.6845	2.1034	1.0683	1.4992	1	0.9094	0.5065	0.3978	0.8337	0.4846	2.0009	0.3802	2.1867	0.4109	0.8884	0.4303
Secondary metabolism	Phenylpropanoids	feruloylquinate (3)	1.8166	0.3226	1.3131	2.1979	3.206	0.8857	0.2016	1.9307	0.8094	5.0958	2.7313	4.988	1.155	6.7668	0.7548	1.5814	2.258	0.7718	1.219	0.7928	1.2093	1.2847	0.214	0.7446	0.8896	2.1629	2.6933	1.6447	1.2944	0.9233	1	0.8222	3.2893	1.6391	2.0791	1.0014	1.1933	0.4079	0.3485	1.1661	0.3315	2.3183	0.4535	2.5521	0.5677	0.7531	0.52
Secondary metabolism	Phenylpropanoids	feruloylquinate (4)	2.2112	0.3258	3.2209	5.3615	7.3104	2.5045	0.3824	2.9504	1.3546	12.737	7.6253	11.7365	1.2794	18.0584	0.8749	4.8131	6.9348	1.691	3.9445	0.9342	2.1867	2.6744	0.6536	1.4976	0.7139	1.8677	2.0804	1.3055	1.2365	0.4362	1.2239	0.7605	2.3784	1.3934	1.6091	0.9082	0.9982	0.4777	0.3633	1	0.4387	2.1049	0.4586	2.1372	0.4902	0.8752	0.4833
Secondary metabolism	Phenylpropanoids	feruloylquinate (5)	1.5697	0.4564	1.0801	2.2763	3.59	1.2358	0.2065	1.9115	0.7965	6.4126	4.4676	5.8619	1.3139	6.1025	0.8094	2.4678	1.8247	1.0063	1.5448	0.9199	1.1393	1.6467	0.477	0.866	0.7679	1.8835	2.5302	2.0508	1.3632	0.8997	1.0333	0.731	3.2806	1.3495	1.8358	1.0783	1.1813	0.3966	0.3749	0.9937	0.3634	2.4282	0.5174	2.6015	0.5377	0.8187	0.4902
Secondary metabolism	Siderophores	deoxymugineic acid	1.6091	0.7447	1.0746	2.6404	1.1329	1.089	0.6182	1.3508	1.7255	1.4236	0.9989	1.4784	0.9706	1.0534	1.0411	1.3562	1.3709	1.4335	0.9376	0.7545	1.4399	1.496	0.6988	1.1236	0.5952	0.6372	1.3857	1	1.1525	0.733	1.27	1.2713	0.3441	1.0147	1.4161	0.8411	1.353	1.0001	0.636	1.0854	0.4761	0.7129	1.0978	1.0091	0.7983	0.5421	2.8152
Secondary metabolism	Siderophores	nicotianamine	1.3524	0.624	3.0194	1.7708	1.5439	1.587	0.496	2.3317	2.5404	1.7081	0.6259	2.477	1.2244	1.4354	1.0202	1.1173	1.3684	1.3809	2.0185	0.6572	0.7444	0.7273	0.7265	0.9971	0.7134	2.5678	3.5698	0.6204	1.3113	0.6483	0.4649	0.4931	0.9532	0.6828	0.9957	1.2863	1.4626	0.6007	0.9715	2.0309	0.6971	0.8253	1.3358	1	0.6702	0.3081	0.6665
Secondary metabolism	Terpenoids	3-hydroxy-3-methylglutarate	1.0711	0.8314	2.1785	1.3325	0.8878	0.738	2.3782	1.0356	1.7694	1.5515	2.1181	1.983	0.8421	1.4873	1.214	0.7756	1.8803	0.9079	1.3504	1.261	1.1583	0.7482	1.1481	1.2227	0.3721	0.9393	0.6611	1.0966	0.4295	0.4437	0.8498	1.0745	0.3599	0.8049	0.4121	0.9106	1.0681	0.836	0.7567	1.0466	0.7909	0.5895	0.7745	0.5997	1.4154	0.5944	0.4302
Secondary metabolism	Terpenoids	mevalonate	0.86	0.3984	2.1975	1.0433	1.3223	0.6669	0.5816	0.7937	1.3407	1.3208	1.0262	2.9786	1.0853	1.0288	0.3451	1.2906	1.8938	1.9181	1.2094	1.4219	1.0775	1.0081	0.5299	1.0216	0.257	1.2477	1.2276	0.9486	0.8976	0.5544	0.6455	0.8462	0.3824	1.3304	0.7909	0.8263	0.828	1.1078	0.4693	2.2532	0.5641	1.3483	1.828	0.9551	0.6657	0.7585	0.8002
Secondary metabolism	Terpenoids	mevalonolactone	1.5766	0.8969	1.5859	0.8301	0.3608	1.8043	2.2402	0.2082	0.9179	1.3625	1.5519	1.5122	0.6011	1.5906	0.6634	1.6655	1.0408	0.6986	1.8395	1.1949	0.926	0.7854	0.9406	0.8482	1.2837	1.185	0.5372	0.2082	1.2866	0.8647	1.7579	1.0741	0.2082	0.7608	0.2082	0.9944	0.6717	0.3652	1.1138	0.3596	1.352	0.3876	1.3939	1.3892	0.2082	1.972	0.5901
Secondary metabolism	Terpenoids	carotene diol (1)	5.1417	2.1558	4.017	4.3109	4.8948	4.9442	6.8736	3.5838	2.8716	6.1909	1.6299	5.1572	4.7515	4.8108	0.2648	3.8655	3.6404	3.9302	5.7593	3.6512	3.709	3.796	7.4279	4.2681	0.7533	1.7079	0.2927	0.1523	0.5857	0.2284	1	1.4823	0.7246	0.9004	0.5108	0.6246	0.409	0.2085	0.8528	0.6826	0.5912	0.7665	1.0053	0.2749	0.1155	1.223	1.1476
Secondary metabolism	Terpenoids	carotene diol (2)	5.4055	2.3168	4.4361	5.1138	5.059	5.6353	7.1889	4.2268	3.0323	6.7374	1.6971	6.9744	4.7164	5.3621	0.3042	4.116	3.8215	4.2508	5.3361	4.5994	4.354	3.4185	7.7647	4.7191	0.9361	1.9911	0.3421	0.3482	0.5989	0.2527	1	1.4346	0.8694	0.964	0.5263	0.7598	0.4471	0.1877	0.9195	0.5513	0.4987	0.8311	1.0424	0.3065	0.1719	1.2519	1.1803
Xenobiotics	Chemicals	creatinine	0.3429	1.7764	5.0797	0.7494	0.4524	0.1668	0.1668	0.5028	0.1668	0.1668	0.5029	0.1668	0.1668	1.218	2.2987	0.3705	5.8905	0.299	0.1668	1.2615	0.1719	2.1325	11.7407	0.1668	1.104	0.3375	0.7942	1	1.2165	2.4791	1.1767	0.5443	1.9099	1.6534	0.2383	0.5398	0.6607	0.9449	1.5116	6.4141	0.1668	0.3171	2.7755	0.5532	0.7663	3.9885	0.3559
Xenobiotics	Chemicals	trimethylamine N-oxide	0.926	1.1702	3.2049	2.1885	0.7049	1.3032	13.4715	2.1849	2.9023	2.4303	1.0364	1.7289	0.5604	2.5346	1.5363	2.733	3.2804	1.7772	1.8702	0.9585	2.3751	0.8871	2.0123	1.9059	0.5832	0.5806	2.0588	0.5481	1	0.9235	0.5844	0.8069	0.5781	0.6658	0.4289	0.4043	0.485	1.9871	0.9829	1.1094	2.21	0.9368	1.6154	0.6579	0.5611	1.3664	0.8649
Xenobiotics	Chemicals	thioproline	1.5881	0.8729	1.2788	1.5891	2.9564	1.6529	0.5773	0.7031	1.5613	2.5174	2.0189	8.0586	1.6811	2.4327	0.404	1.0828	0.9344	2.3315	2.7673	2.259	1.3213	1.4967	1.3708	1.6658	0.2561	0.834	1.1671	0.8081	0.546	0.6643	0.7874	0.632	0.5129	0.5127	0.9468	0.4235	0.7585	0.3706	0.4881	2.2815	0.8102	0.7243	0.6202	0.4396	1.0532	0.4511	0.6326
Xenobiotics	Chemicals	diethyl phosphate	42.4741	0.9395	5.0657	0.2236	0.2236	0.2236	0.2236	0.2236	0.2236	0.2236	0.2236	0.2236	0.2236	0.2236	0.2236	0.2236	0.6636	0.2236	0.2236	0.2236	0.2236	0.2236	107.843	0.2236	0.2236	0.2236	0.2236	0.2236	0.2236	0.2236	0.6082	0.2236	0.2236	0.4976	0.2236	0.2236	0.2236	0.2236	1.7509	6.0712	0.2236	0.2236	0.2236	0.2236	2.2794	1	0.2697
N/A	N/A	X-11787	1.1454	0.9757	1.791	1.101	1.6361	0.8524	0.7185	1.5689	1.6472	1.6058	0.6416	2.6439	1.6715	0.6906	0.5705	0.9125	1.0646	1.3806	1.2754	1.1182	0.9881	1.8005	0.565	1.087	0.792	1.842	1.77	1.0214	0.8805	0.8148	0.6393	1.0203	0.9294	0.933	1.6883	0.9089	1.4361	0.4443	0.7604	2.0567	0.7082	1.3776	1.2782	1.0586	0.6339	0.7062	0.8055
N/A	N/A	X-12100	1.0026	0.9498	0.4461	0.4973	0.6926	0.4698	0.4645	1.2252	0.9936	0.8414	0.4499	0.5157	0.7414	0.5919	0.7794	0.3652	0.5664	0.6643	0.8931	1	0.5388	0.6583	1.0883	0.5853	1.1087	1.0773	1.1816	0.7264	1.2882	1.7313	1.3526	1.3125	1.0485	0.8297	1.1528	1.0665	1.0494	1.4967	1.3405	1.0824	1.1081	0.77	0.6985	1.1484	1.7677	1.073	1.679
N/A	N/A	X-12680	0.7415	0.4633	1.2575	0.7515	0.859	0.699	0.3663	1.0265	1.0854	1.1646	0.8988	1.0316	1.0756	0.5876	0.7831	0.516	0.5252	1.0501	1.0675	0.9158	0.7128	0.6428	0.4643	0.4913	0.8373	1.1276	1.2912	0.993	1.2145	1.4364	0.6484	1.0017	0.8064	1.2288	1.0239	1.05	1.0482	0.723	1.2898	1.4149	0.8785	1.1963	1.1217	1.8587	1	1.0659	0.7058
N/A	N/A	X-14056	1.1189	0.3985	0.3985	0.7894	1.9942	0.3985	0.3985	1.0038	0.3985	0.9727	0.4098	5.8695	1.4537	1.0089	0.3985	0.3985	0.3985	1	1.831	2.5789	0.7397	1.0593	0.3985	1.2144	0.3985	0.6344	0.3985	0.3985	0.6819	1.0455	0.4581	0.3985	0.6225	0.3985	0.6305	0.3985	0.4065	0.3985	0.3985	1.8676	0.3985	0.3985	0.3985	0.7623	0.5005	0.3985	0.4178
N/A	N/A	X-15956	0.8893	0.8893	0.8893	0.8893	0.8893	0.8893	0.8893	0.8893	0.8893	0.8893	0.8893	0.8893	0.8893	0.8893	0.8893	0.8893	0.8893	0.8893	0.8893	0.8893	0.8893	0.8893	0.8893	0.8893	0.8893	0.8893	0.8893	0.8893	0.8893	0.8893	0.8893	0.8893	0.8893	0.8893	0.8893	0.8893	0.8893	0.8893	0.8893	0.8893	0.8893	0.8893	0.8893	0.8893	0.8893	0.8893	0.8893
N/A	N/A	X-17010	1	0.7663	4.9583	4.5332	1.1487	2.5928	1.0391	2.5534	2.7757	3.9969	1.0191	5.5504	0.8686	3.0993	3.0448	4.0303	8.287	3.8864	2.5644	2.1685	3.2739	2.8808	3.1567	2.497	0.1965	0.5231	1.1796	0.7873	0.783	0.3715	0.7513	3.2271	0.4295	1.0231	0.4738	0.3052	0.8009	0.2187	0.4343	1.6969	0.2121	1.0448	2.2205	0.5422	0.7604	0.6855	0.7801
N/A	N/A	X-19924	0.2251	1.8206	0.4761	0.2251	0.4093	0.2251	0.2251	0.2251	4.4405	0.8337	1.5603	0.2251	0.2251	0.8783	0.709	0.4016	0.8489	0.5021	0.4045	2.5746	2.0628	1.5288	1.6313	1.6271	0.9466	0.2396	2.2826	0.2251	0.2251	0.498	1.7661	2.3462	0.7038	0.5513	1.0141	0.9564	1.6914	0.2251	0.9798	0.6006	0.9032	0.2251	0.2412	0.3605	0.4047	2.2057	2.1843
N/A	N/A	X-21796	0.9112	0.6162	0.9086	0.5707	0.6015	0.756	0.6587	1	0.9997	0.53	0.9562	0.5278	0.5082	0.7728	2.1852	0.7834	0.9875	0.4802	0.439	0.6737	0.8613	1.0713	0.524	0.4678	0.9124	0.6646	1.3661	1.2199	1.0785	1.0043	1.747	1.4863	1.0501	1.1689	1.0369	0.8195	1.3548	0.8911	1.1048	1.3946	1.4612	0.6402	0.9511	0.8631	1.6143	0.721	1.5081
N/A	N/A	X-23109	0.3422	6.4863	0.6759	16.0679	5.1256	12.5553	4.5058	1.3266	0.6722	15.7219	4.7049	14.132	7.661	11.2342	0.3402	16.6591	1.6208	12.0313	13.9686	12.7889	17.4255	14.3186	9.8325	14.2349	0.1702	0.1702	0.1702	0.2975	0.211	0.1702	0.4821	0.2622	0.1702	0.2586	0.2842	0.1702	0.1702	0.8049	0.5223	0.1702	0.9634	0.3711	0.5406	0.1702	1.0366	0.5783	0.1747
N/A	N/A	X-23208	0.973	0.456	6.464	1.1051	2.4474	0.6818	0.9684	1.7969	1.9111	3.1594	3.03	5.646	3.158	3.9465	0.4783	2.3337	4.9189	2.1283	2.9667	1.4869	1.8231	1.3601	1.0001	3.8643	0.2177	0.4019	1.3807	0.3888	0.7368	0.2365	0.3197	1.0895	0.2442	0.3676	2.3554	0.4587	1.0735	0.8045	0.499	2.8255	0.9999	1.6627	0.7142	1.1708	0.5134	0.4527	0.2614
N/A	N/A	X-23240	0.9231	0.9677	3.7969	4.9084	1.5969	4.0827	2.1878	3.4696	4.4138	5.3535	1.1176	9.1648	1.1743	5.0772	3.1413	5.2507	5.9203	4.6466	3.3092	3.3373	4.2902	3.8855	2.8211	4.9071	0.2903	0.69	1.3334	0.9109	0.8762	0.4284	0.5399	2.3922	0.4454	1.0287	0.5519	0.3358	0.6685	0.189	0.3821	1.4172	0.185	1	2.8248	0.7476	0.7432	0.8238	0.7813
N/A	N/A	X-23267	4.4375	2.7558	3.4049	8.1138	5.3046	5.5107	4.9097	6.1447	2.6932	19.7554	8.4307	9.5858	8.2788	10.864	10.3573	6.2637	3.8565	4.0431	13.0483	6.6615	17.2636	9.5832	3.3028	9.6062	0.5933	0.6861	0.2705	1.0664	0.2765	0.2402	0.5139	0.8035	0.5465	0.4702	0.3215	0.2561	0.2905	0.5717	0.7669	0.2315	0.6488	0.1478	1.0376	0.2195	0.5654	0.4178	0.5701
N/A	N/A	X-23278	1.3925	0.706	5.0934	8.4748	1.5157	3.3334	1.0536	4.7439	4.7898	5.8373	1.719	8.2635	1.5553	5.3916	4.3045	6.8104	14.2387	5.325	4.5292	2.6971	5.3075	3.5729	2.9174	7.062	0.1949	0.5318	1	0.506	0.8066	0.2704	0.6489	2.9971	0.2067	1.3947	0.5966	0.1721	0.6924	0.1549	0.3003	1.9956	0.1551	1.0847	2.0766	0.5283	0.8217	0.7209	0.6387
N/A	N/A	X-23324	0.9895	0.8296	1.2879	0.6501	0.423	0.9686	0.411	0.9015	1.6068	1.1545	1.4277	0.7603	0.571	0.4111	1.5966	0.5388	0.7309	0.6437	0.9529	0.9125	0.7433	0.358	0.6609	0.655	0.9963	1.2863	2.8701	1.0178	1.0831	1.6225	1.3147	1.3296	0.9018	1.4524	0.8169	1.213	1.0195	1.4081	1.0859	1.0085	1.4514	0.8573	2.3205	0.8557	1.4126	2.1294	1.5688
N/A	N/A	X-23447	1.7118	1.1652	0.7498	0.4092	0.7096	0.4073	1.0455	1.197	0.9614	0.7431	1.131	1.1356	0.4381	0.8194	0.9601	0.6174	0.9919	0.6557	0.525	1.1597	0.4115	0.8347	0.4896	0.8439	0.7429	1.5261	1.2538	1	0.8682	1.5958	0.8514	1.2648	1.3557	1.2442	0.9116	1.3737	0.9221	1.0216	1.3272	1.2528	1.2424	0.7106	0.7559	1.2987	1.7896	0.8569	1.141
N/A	N/A	X-23522	0.743	0.6347	0.2822	0.8106	0.2822	0.8845	0.2822	1.5176	0.6726	0.9187	0.2822	0.2822	0.7149	0.6105	0.2822	0.2822	0.2822	0.2822	0.6817	2.9892	2.4118	2.0272	2.8468	0.2822	1.9867	2.569	3.8456	1.83	2.2778	0.2822	2.3305	0.2822	2.4639	0.4391	1.9717	2.2802	0.4983	0.2822	0.9815	0.91	0.2822	1.2452	0.7714	0.7538	1.2993	1.0991	0.7682
N/A	N/A	X-23536	0.7847	0.857	1.1512	0.809	0.9126	1	1.1761	1.8676	1.4889	1.0647	1.0969	0.4846	0.5347	1.235	1.2672	0.6606	1.0381	0.9476	1.1915	1.601	1.01	1.0006	0.8357	1.2242	0.6959	1.0788	0.9419	1.1653	0.6771	1.307	0.8858	0.9694	1.4597	0.7436	1.024	2.4239	0.5913	0.671	1.9679	0.7452	1.7459	0.8028	0.8723	1.2396	1.6247	1.5297	1.45
N/A	N/A	X-23576	15.307	0.7335	25.3322	1.153	2.8626	1.9898	0.3515	1.5401	5.6162	3.1221	3.0367	24.753	1.2379	3.1881	0.8065	0.3515	2.5613	1.3251	4.6089	2.5868	1.339	0.8911	0.3515	0.4281	0.4962	0.5148	0.6387	0.3515	0.5132	0.5461	0.3515	0.3515	1.2085	0.3515	1.0564	0.4139	0.3515	0.3515	0.3515	0.7389	0.3515	0.9436	0.5367	0.6657	0.3515	0.3515	0.7081
N/A	N/A	X-23587	0.6838	2.2	1.8471	0.913	0.7109	2.0148	2.3098	1.1833	1.5061	1.4231	1.1494	1.5438	0.7274	1.1425	1.398	1.1767	0.863	0.9037	0.9325	1.2152	1.0444	1.5756	1.3141	1.3653	0.7999	0.9137	2.0145	0.9281	1.0839	1.0595	0.9314	0.8698	0.8415	1.177	0.6619	0.8829	0.5742	1.0079	1.0036	0.7181	1.0283	0.6552	1.5609	1	0.8827	0.8231	1.2052
N/A	N/A	X-23593	2.0191	1.248	5.9449	9.7473	0.5469	20.5858	2.0824	5.2689	7.7178	8.1562	1.453	9.5727	2.369	3.5815	11.7295	9.0349	4.9938	4.9761	12.9268	11.5248	4.184	4.1443	14.0851	10.8319	0.2472	0.6675	1.3926	0.5044	0.4649	0.5841	1.139	0.6858	0.3892	0.5568	0.7762	0.2126	0.4913	0.3772	0.2972	1.577	0.6056	1.8485	8.448	0.6734	0.9141	0.8657	0.8619
N/A	N/A	X-23610	1.5611	0.4986	8.0395	1.9763	1.5984	1.0863	0.2175	2.3543	3.1368	2.9441	0.9259	9.136	3.0939	2.5988	0.4658	0.7088	2.7204	2.8373	4.0205	1.6949	1.477	1.4268	0.6273	1.4942	0.42	1.7179	0.6321	0.6857	0.5946	1.1246	1.197	1.0741	0.6246	0.729	1.7433	0.8295	1.1026	0.2175	0.469	2.4396	0.5392	2.2511	0.55	1.2805	0.5266	0.6031	0.6124
N/A	N/A	X-23639	0.5039	0.5979	34.5665	1.0966	5.7291	1.5685	0.8789	3.6642	4.8101	1.5018	0.7758	23.0247	3.071	3.5614	0.361	0.305	3.9483	4.0217	1.8907	3.5535	2.1899	2.8262	0.1799	11.2185	0.2589	2.3932	11.1119	0.1872	1.0915	0.5527	0.4457	2.1461	0.0839	7.0973	2.7535	0.3004	0.8367	0.2553	0.5128	12.1312	0.2136	8.4007	18.3614	0.8476	0.0711	1.1431	0.803
N/A	N/A	X-23644	0.5762	0.396	1.7823	1.4136	2.1092	1.2752	0.2132	2.1917	1.1237	1.7491	1.6839	1.0548	1.6666	1.1203	1.5382	1.9016	0.7678	1.4857	1.0158	1.8921	0.9933	2.7262	4.3536	1.3459	0.6841	1.6953	1.347	0.4163	0.9211	1.6323	0.8634	1.568	0.8144	1.0061	1.5098	0.3672	1.282	0.4602	0.372	0.9672	0.6401	0.9939	1.4367	3.4203	0.5872	0.7015	0.6484
N/A	N/A	X-23710	0.1512	0.7196	0.5231	2.9861	0.9695	3.6382	0.6471	0.5057	1.8953	4.3631	1.1716	5.1464	1.6927	3.1806	1.0819	3.4425	0.4427	3.5026	2.4227	8.25	1.9732	2.5236	2.6136	2.8313	0.1512	0.2681	0.2097	0.3134	0.2125	0.1512	0.3899	0.6897	0.1512	0.2629	0.1512	0.1512	0.1512	0.5071	0.1512	0.6792	1.0305	0.1512	0.3787	0.1512	0.1512	0.1512	0.1848
N/A	N/A	X-23739	1.5718	0.9857	1.9873	1.0977	1.1494	0.8489	1.0141	0.7909	1.5677	2.3086	0.5171	1.7888	0.6366	2.0741	0.6943	0.7941	1.0936	0.9048	0.6321	1.6036	0.9722	0.7999	0.8064	1.5596	0.287	0.8983	1.5952	0.5791	1	1.1016	0.9641	0.9368	1.2276	1.3823	0.5353	0.2711	0.9011	0.8174	0.6928	1.2105	1.3714	0.8654	2.0037	0.7033	0.9766	0.5856	0.9926
N/A	N/A	X-23753	0.9222	1.1006	1.7402	1.0289	0.967	1.363	1.6414	0.7899	0.804	0.6404	0.7773	0.9453	1.0536	0.8165	0.7723	0.5973	0.5665	1.06	1.2032	0.8491	1.4851	1.537	0.8696	0.7439	1.0062	0.9002	1.801	2.4197	3.3738	0.5501	1.6898	0.7522	0.4609	0.9855	1.0207	1.7045	2.6848	0.4951	0.9243	0.7237	0.8423	0.6722	0.8402	0.6706	1	1.0151	1.1954
N/A	N/A	X-23764	1.0884	0.7386	1.5162	0.7819	1.0355	0.714	1.6501	1.0841	1.2613	1.3528	1.0115	0.7127	0.7678	0.7329	1.1052	1.3265	1.5078	0.8137	1.1601	0.726	1.4263	1.3841	0.8065	1.1712	0.42	0.5906	1.7672	1.1211	1.015	0.5571	0.9628	1.0776	0.4715	0.6883	1.0689	0.4235	1.3865	1.0326	0.4926	1.234	1.6116	0.8832	0.9676	1.386	0.999	0.9475	0.6663
N/A	N/A	X-23780	0.7058	0.9726	1.793	1.1953	1.2778	0.9541	0.9843	1.2605	0.9499	1.3192	1.0701	1.5768	0.5578	1.0522	0.6429	0.6412	0.4871	1.2926	1.0746	0.5244	0.916	1	0.8207	0.7672	2.2825	0.6494	2.0606	0.793	1.3524	0.8332	0.632	0.6167	1.2267	1.3264	0.9825	1.7904	0.9502	0.9609	1.6267	0.9875	1.0821	1.7341	1.4328	1.0715	0.9584	1.5995	0.7928
N/A	N/A	X-23782	2.298	2.8004	1.5375	2.3457	2.503	2.7376	5.1582	1.9071	1.0857	4.2208	4.1357	4.6832	3.9631	3.3886	3.1046	3.0401	1.1469	3.1045	4.8516	3.1915	2.6314	2.6203	2.7757	2.502	0.3692	0.4704	0.304	0.534	0.3959	1.0685	0.9316	0.5714	0.5353	0.5447	0.4438	0.3837	0.3287	1	0.6877	0.4361	1.1291	0.5715	0.7872	0.8619	0.4533	1.0648	1.3087
N/A	N/A	X-23911	0.4944	0.4838	1.2574	1.1217	1.2213	1.2357	0.6373	1.2635	1.5276	1.164	1	0.8794	1.3092	1.124	1.1229	0.9875	1.2469	1.0944	1.0554	1.1115	0.7219	0.9603	0.9151	1.2768	0.5466	1.1293	0.8836	1.1848	1.1853	0.8861	0.9793	0.4416	0.854	0.6872	1.611	0.901	1.4751	0.9764	0.7821	1.1384	0.9109	0.8608	1.2447	1.6494	1.3944	0.8624	0.7198
N/A	N/A	X-23939	0.6393	0.9288	1.0827	1.5926	1.4091	1.4024	0.3642	1.2553	1.7647	1.8408	0.8872	0.9557	1.546	0.7921	0.6367	0.8437	0.4949	1.2081	1	0.824	1.0205	1.0332	0.5141	1.8951	0.5127	1.0143	1.0667	0.8386	1.4159	3.3747	0.6603	2.1154	0.8125	0.8482	1.8442	1.3366	2.14	0.3472	1.5519	1.3409	0.5788	1.1885	1.0095	1.8427	1.0598	1.0899	0.6206
N/A	N/A	X-23942	0.8911	1.198	1.1479	0.7463	0.8271	0.9274	0.8627	0.8714	0.9342	1	0.9341	1.2089	0.7003	0.9168	0.836	0.8105	0.6754	1.1081	0.8865	0.8886	0.7589	1.1832	0.7052	0.9908	0.3958	1.2346	1.9135	1.0642	1.654	1.4467	1.1139	0.7983	0.9676	1.0007	1.3166	0.9971	1.1045	0.8089	1.2179	1.0063	1.2277	0.9634	1.0127	1.4051	1.6144	1.0767	0.9763
N/A	N/A	X-24253	0.8991	0.5719	3.0177	4.3059	0.8938	2.8291	0.6848	3.1027	3.3083	3.5035	0.5459	4.0211	1.111	3.02	2.1861	3.5843	4.4911	3.5476	3.1155	2.3569	4.511	3.0569	3.0213	3.2522	0.2151	0.5829	0.7859	0.6893	1.2885	0.231	0.7331	2.0398	0.5188	1.1199	0.3956	0.2262	0.9613	0.1383	0.1345	1.9241	0.1345	1.1769	2.0658	0.3541	0.799	0.7027	0.7814
N/A	N/A	X-24425	1.2894	0.5241	1.5412	0.5798	0.8815	0.6327	2.5457	0.8728	1.4569	1.0266	1.2944	0.5766	0.5968	1.396	1.1059	0.3674	1.0143	0.2906	0.4903	1.3482	0.8586	0.9013	0.3814	0.6207	0.3695	0.7836	0.9635	0.5815	1.469	1.9948	1.2049	0.7503	0.5456	1.0498	1.8287	0.506	2.1747	0.8107	0.6609	1.2869	1.4314	0.7086	0.5993	1.2914	1	0.4304	1.0868
N/A	N/A	X-24736	0.2355	0.8291	2.5663	2.3204	2.7588	1.4888	0.3574	1.4081	2.3476	0.8016	0.4895	2.7431	3.8417	0.8433	0.0931	1.8383	1.3728	2.5034	1.1145	0.3319	1.3472	2.1796	0.201	2.1428	0.157	1.7739	0.9363	0.6922	1.0449	0.7566	0.6569	0.504	0.3489	0.4035	1.4316	0.8674	2.0352	1.3299	0.2752	2.4193	0.9287	0.6063	0.3835	1.5488	0.2255	0.3887	1.3197
N/A	N/A	X-24753	0.7148	0.8639	1.6875	1.5847	1.3465	0.9764	0.188	1.5169	1.7544	1.8631	0.9862	1.9223	1.193	1.4954	0.9128	1.4831	0.9694	1.6615	1.4661	1.2608	1.3466	1.1359	1.416	1	0.9262	1.0724	2.88	0.9826	1.6871	0.6911	0.5244	0.8438	0.7613	1.192	1.3095	0.7682	1.3337	0.4725	0.6651	1.7163	0.3646	1.2765	1.0417	0.9844	1.0388	0.6975	0.7596
N/A	N/A	X-24840	0.2249	0.2249	0.2249	0.2249	0.2249	0.2249	0.2249	0.2249	0.2249	0.2249	0.2249	0.4475	0.2249	0.2249	0.2249	0.2249	0.2249	0.2249	0.2249	0.2249	0.2249	0.2249	0.2249	0.2249	0.2249	0.2249	0.2249	0.2249	0.2249	0.2249	0.2249	0.2249	0.2249	0.2249	0.2249	0.2249	0.2249	0.2249	0.2249	0.2249	0.2249	0.2249	0.2249	0.2249	0.2249	0.2249	0.2249
N/A	N/A	X-24996	0.1218	0.1218	0.1218	0.1218	0.1218	0.1218	0.1218	0.1218	0.1218	0.1218	0.1218	0.1218	0.1218	0.1218	0.1218	0.1218	0.1218	0.1218	0.1218	0.1218	0.1218	0.1218	0.1218	0.1218	2.5679	0.1218	0.1218	1.0402	0.1218	0.1218	0.1218	2.2147	0.1218	1	0.1218	1.643	0.1218	0.1218	0.1218	0.1218	2.6797	0.1218	0.1218	0.1218	0.1218	0.1218	0.1218
N/A	N/A	X-25111	0.2425	0.5928	1.65	1.6941	1.7983	1.9704	0.2425	1.4595	1.1251	3.3273	0.4365	7.2854	2.4342	1.7028	0.9201	0.9513	0.2425	1.8602	3.19	1.8947	0.2425	2.207	0.2425	0.9497	1.1503	1.4912	1.3533	0.5752	0.6278	1.1243	0.2425	0.2425	0.6844	0.4244	1	0.4086	0.6959	0.2425	0.2425	1.2464	0.2425	1.4165	1.4367	1.1173	0.5959	0.746	0.2425
N/A	N/A	X-25222	1.5765	0.8664	1.5469	1.5342	1.455	0.9461	0.8226	2.3239	1.3164	1.8184	1.7819	1.4699	1	1.8418	1.3351	0.9733	1.5693	1.8388	2.1443	1.709	2.3547	1.9324	2.5311	2.2794	0.637	0.6937	1.1516	0.7019	0.979	0.6662	0.7632	0.7222	1.0836	0.3283	1.768	0.9408	0.7449	0.3213	0.7757	1.3653	0.4118	0.9459	1.0556	1.1909	0.8492	1.2449	0.462
N/A	N/A	X-25242	0.1764	1.2066	0.1764	0.7207	0.9801	0.1764	0.1764	0.8639	0.1764	0.1764	0.1764	4.4603	0.1764	2.2822	0.1764	0.1764	0.1764	2.5254	1.901	0.1764	1.139	1.2571	1.964	1.9822	0.1764	1.3931	0.1764	0.9979	0.1764	0.7228	0.1764	0.1764	0.1764	0.1764	1.0555	0.1764	0.6164	0.3241	0.1764	1.1918	0.1764	0.1764	2.0592	1.0124	1.846	0.1764	0.1764
N/A	N/A	X-25271	1.179	1.0594	1.243	1.0029	0.4836	1.2765	0.4421	0.9274	1.2989	0.986	1.0593	1.339	1.0568	1.2646	0.9236	1.1368	0.7342	1	0.8782	0.7878	1.4205	1.2955	0.7047	0.6989	0.7423	1.3195	1.5656	0.4558	1.378	0.5983	0.8486	1.1575	0.9644	0.3732	1.296	0.6845	1.1269	0.4217	1.1284	0.9941	0.6713	0.7693	1.1809	1.1273	0.7767	1.1834	1.3881
N/A	N/A	X-25840	1.5195	3.0096	0.6058	0.6316	0.8737	1.1779	1.8919	0.7663	0.8575	1.1044	1.7794	1.5046	0.5038	0.4377	1.3391	1.0256	0.5098	0.4044	1.1578	1.4613	0.9851	0.9441	2.1759	0.493	0.0565	0.5334	0.9785	0.1954	0.3262	1.0116	1.7212	0.8782	1.146	0.9454	0.5987	0.7408	1.0739	1.2913	1.8358	0.6683	1.2762	1.3991	1.7566	0.8999	1.5115	1.8739	1.6455
N/A	N/A	X-25845	1.1988	0.797	0.2267	0.4349	0.5382	0.6658	0.3834	0.5418	0.6213	0.2584	0.9814	0.4839	0.8337	0.3337	1.3762	0.4494	0.4855	0.9997	0.3336	0.7855	0.9993	0.8862	0.8281	1.1329	2.0579	1.8194	1.6672	1.4998	2.5182	0.8278	0.8115	0.9078	2.4669	1.1636	1.0967	1.3152	1.0476	3.6262	1.5499	0.6111	2.0151	0.8429	1.3569	1.6192	1.1337	1.418	1.3658
N/A	N/A	X-25847	2.0379	3.6121	0.6505	0.2964	0.1892	1.0256	2.8262	0.7838	0.8478	0.3757	1.3722	0.2384	0.1485	1.7784	1.3444	0.1338	0.254	0.5029	0.5065	1.7406	0.3098	0.5533	1.0188	0.3709	0.3708	0.7945	0.5963	0.7609	0.5764	2.1229	1	0.8179	1.7512	0.7521	0.9498	0.9574	0.4576	4.2515	2.4977	0.2091	5.0724	0.9852	1.0339	0.9844	2.4822	2.7466	3.1028
N/A	N/A	X-25849	0.9624	0.7315	0.6124	0.4953	0.367	2.0034	2.9803	1.8573	0.4714	0.5222	0.7614	0.8192	0.7163	0.4573	0.7729	1.4567	0.5222	0.6358	0.5215	1.6885	2.1706	5.3313	0.5929	1	1.046	1.9313	1.1806	1.0063	0.9663	1.915	0.3036	0.216	1.3257	0.466	2.3365	2.0197	0.5078	1.3539	0.8589	1.0862	1.1334	0.6634	0.7263	0.9411	2.6361	0.4304	1.8339
N/A	N/A	X-25853	1.1006	0.603	2.0163	1.31	0.9162	1.352	0.8365	1.1522	1.2753	1.5874	0.8661	1.8536	0.9318	1.3346	1	1.4049	1.1131	0.9584	1.5866	1.3789	1.6308	1.2443	1.3441	1.3737	0.8032	0.8924	1.1911	1.1524	0.976	0.905	0.6992	0.8638	0.715	0.8427	1.0825	0.8999	1.2348	0.7608	1.1704	1.0545	1.3298	0.9292	1.1316	0.8688	0.9221	1.0403	1.1633
N/A	N/A	X-25855	0.7645	0.8424	1.0924	1.2744	1.2509	0.9988	1.1109	1.3052	0.9766	1.1947	0.836	1.2294	1.1154	1.2064	0.947	0.9259	0.846	1.2034	1.1715	0.8144	1.5002	1.1092	0.6466	1.0012	1.0302	1.0457	1.4994	1.1043	1.1107	1.1335	0.821	0.9101	0.9777	0.8118	1.1643	1.2681	1.2027	0.887	1.0231	1.2301	1.2824	0.9745	0.8322	1.2843	1.0702	0.8522	1.033
N/A	N/A	X-25881	0.4346	1.2455	9.5968	11.6986	0.328	10.0354	2.0369	6.977	12.538	18.5617	0.8671	8.4671	0.3662	9.1014	12.8177	13.6101	7.8636	7.7707	7.941	11.2145	8.7774	7.4555	17.5984	8.3339	0.3241	0.3433	1.3018	0.2626	0.4026	0.2547	0.2604	0.3646	0.2235	0.1947	0.1046	0.4321	0.1292	0.2699	0.1673	0.3654	1	0.3314	10.1621	1.2627	0.2984	0.3033	0.565
N/A	N/A	X-26097	0.6332	0.6308	0.7599	0.6449	0.8005	0.555	0.6457	1.2521	1.5928	0.8934	0.4737	1.0318	1.248	1.0139	0.6512	0.53	1	0.7799	0.891	1.3837	0.6437	0.5043	0.9388	0.8569	0.8183	1.2677	1.4067	0.9625	1.3491	1.3063	1.1608	1.2658	0.9277	0.8306	1.1572	1.0951	1.1752	1.0112	0.7434	1.5047	0.5355	0.7168	1.1104	0.6496	0.8932	0.6905	1.3559
[truncated: 16 more columns]
