# Supplementary material for: Multi-omics resources for targeted agronomic improvement of pigmented rice
Source: Nat Food. 2023 May 11;4(5):366–71. doi: 10.1038/s43016-023-00742-9 (PMC10208962; doi:10.1038/s43016-023-00742-9)
Supplement: Supplementary file 6 — Metal ion profiling of pigmented rice. [file 43016_2023_742_MOESM6_ESM.xlsx]

## Sheet: Metal ion content
			Cempo Ireng	Ketan Adang	Ketan Hitam	Ketan Ireng-1	Ketan Ireng-2	Ketan Ireng-3	Leukat Hitam	Mitak	Padi Arang	Pulut Hitam-1	Adong Hitam (H)	Pulut Arang	Pulut Hitam-2	Balatinaw (Glut.)	Bulu Hitam	Perurutong Nb A	Pulut Hitam Siam	Tapol	Khao Gam (Niaw)	Khao Khan Nwe	Khao Niaw Dam	Kum Kour	Niaw Dam	Chakhao	Beras Merah 24	Cempo Abang	Cempo Merah	Cempo Turi	Rebo	Abor Red B	Banskopi Red	Beni Denia	Kaivari Samba	Zag	Hilay (Red)	Seneman (Red)	Red 42	Parsan (Red)	Hwang Mu	Ma Zhan (Red)	Nar B Upland	Heenati	Kalubalawee	Masuran	Periavelai Red Rice	Baisbish	DNJ 61
		rice colour	Black	Black	Black	Black	Black	Black	Black	Black	Black	Black	Black	Black	Black	Black	Black	Black	Black	Black	Black	Black	Black	Black	Black	Black	Red	Red	Red	Red	Red	Red	Red	Red	Red	Red	Red	Red	Red	Red	Red	Red	Red	Red	Red	Red	Red	Red	Red
Name	Name (Abv)	Group Units
Sodium	Na	µg/g	124.067	92.332	105.102	89.648	88.777	81.926	84.452	133.232	89.078	72.271	97.045	82.825	99.074	87.589	91.737	111.674	140.602	87.071	127.922	76.872	119.282	86.274	94.309	111.104	126.23	66.522	74.889	96.853	92.957	106.801	88.115	114.388	90.962	139.342	78.243	95.496	73.898	78.467	84.333	457.526	119.837	79.292	72.815	79.797	73.861	86.904	71.057
Magnesium	Mg	µg/g	2190.55	2279.88	2295.31	2381.84	2349.86	2173.3	2445.17	2432.91	2053.98	2059.93	1853.52	1915.31	2005.9	1812.29	2103.59	2314.69	2181.56	2018.24	1955.19	2507.83	2590.02	2188.74	2026.78	2735.2	1888.3	1767.61	2502.86	2135.98	2296.26	2722.09	2250.44	2439.53	2254.01	2478.3	2437.99	2114.56	2484.58	2363.38	2641.58	2617.45	2982.4	2708.05	2560.98	1964.96	2382.62	2287.18	2614.7
Aluminium	Al	µg/g	149.251	13.626	18.824	29.401	25.281	18.512	16.957	17.011	15.441	20.236	16.513	16.34	23.345	22.2	21.429	18.054	18.085	17.976	16.843	20.93	19.126	20.049	14.967	18.779	28.088	18.485	18.323	21.755	12.33	17.245	18.482	23.34	14.136	16.629	15.489	22.425	16.09	14.345	20.626	22.136	17.615	14.023	11.607	18.644	16.8	13.673	12.99
Potassium	K	µg/g	4388.06	4808.67	6134.31	5712.17	5577.61	5801.05	5547.32	5147.08	4592.61	4951.58	3919.24	5804.19	5854.55	4894.62	5736.04	6031.88	5783.11	5935.18	6772.47	6264.37	6061.14	6337.04	6341.47	5344.22	3994.83	3563.29	4714.59	5449.31	4775.21	7007.34	5708.21	4599.99	5153.16	6843.44	4892.7	5174.33	4190.12	5828.21	5780.5	5689.46	6597.17	6075.87	5021.95	4684.8	5409.99	4526.05	5423.01
Calcium	Ca	µg/g	300.254	216.208	202.018	192.567	200.427	200.501	208.803	178.109	222.091	216.088	165.719	204.757	232.601	281.181	199.967	274.368	300.503	251.921	204.336	241.755	488.937	202.833	193.35	261.439	317.433	212.848	191.13	206.895	176.813	204.254	189.845	361.885	246.95	193.004	240.292	206.386	209.763	220.053	231.043	271.295	274.004	196.848	190.853	184.604	214.444	195.533	186.346
Vanadium	V	µg/g	0.164	0.01	0.014	0.046	0.045	0.022	0.029	0.023	0.022	0.047	0.045	0.043	0.059	0.016	0.018	0.024	0.038	0.019	0.023	0.026	0.048	0.032	0.013	0.016	0.03	0.015	0.025	0.016	0.011	0.012	0.011	0.028	0.029	0.017	0.014	0.023	0.023	0.024	0.02	0.031	0.017	0.013	0.015	0.018	0.014	0.015	0.015
Chromium	Cr	µg/g	6.516	0.68	0.684	8.747	4.991	2.188	2.913	2.208	2.307	5.758	2.487	5.967	5.94	1.407	0.347	1.841	4.433	1.547	1.799	2.566	2.935	2.964	0.768	1.685	2.359	1.032	1.806	0.363	2.536	0.723	0.405	1.926	2.911	0.806	0.845	1.744	2.658	1.822	0.883	1.684	1.407	1.527	0.932	0.763	0.675	0.864	0.774
Manganese	Mn	µg/g	54.247	62.526	99.744	53.527	68.295	76.202	83.44	68.893	43.466	71.45	60.026	79.448	71.624	46.081	74.099	88.527	67.163	100.257	46.445	65.483	50.621	59.753	56.52	60.216	32.423	24.817	49.823	61.703	44.667	80.54	44.873	45.464	40.443	44.473	40.72	79.392	50.351	58.208	42.683	40.336	66.654	66.054	47.701	47.564	45.852	55.533	55.071
Iron	Fe	µg/g	119.367	21.56	27.579	94.935	68.314	41.771	45.737	41.949	38.711	72.889	33.805	57.758	70.657	25.181	25.36	40.242	52.693	31.94	30.208	37.996	54.472	43.258	26.223	31.458	43.907	23.72	35.37	19.088	38.57	35.014	21.454	38.037	36.398	33.155	18.983	27.966	34.954	31.725	28.68	33.011	29.631	31.95	26.59	19.309	19.997	23.498	28.161
Cobalt	Co	µg/g	0.13	0.194	0.089	0.119	0.089	0.11	0.088	0.101	0.066	0.103	0.093	0.111	0.17	0.065	0.088	0.065	0.085	0.152	0.107	0.219	0.174	0.111	0.081	0.193	0.062	0.04	0.114	0.062	0.142	0.121	0.097	0.336	0.105	0.246	0.114	0.098	0.196	0.14	0.122	0.094	0.279	0.056	0.068	0.077	0.13	0.119	0.094
Nickel	Ni	µg/g	2.865	0.931	0.583	2.84	3.029	1.319	1.859	1.925	1.82	2.805	1.228	3.148	2.155	1.494	0.51	1.994	2.766	1.074	1.434	1.992	1.794	1.183	0.921	0.97	2.174	0.717	1.152	0.811	0.983	0.564	0.42	1.559	2.745	0.946	0.708	1.364	1.227	1.641	1.278	2.305	1.204	1.065	0.715	1.003	2.166	0.676	0.651
Copper	Cu	µg/g	7.169	8.367	12.696	9.367	9.328	8.562	9.733	13.022	8.215	11.322	7.273	9.844	8.59	5.191	8.509	6.668	10.454	7.933	8.01	7.816	2.602	9.38	7.581	6.258	6.622	5.044	7.276	7.448	4.082	9.233	9.944	7.382	8.33	8.859	5.169	8.911	9.76	5.51	7.47	6.656	6.898	10.892	12.246	7.577	7.728	6.849	7.612
Zinc	Zn	µg/g	54.956	39.711	50.918	50.689	49.531	51.37	49.977	47.413	37.58	49.731	41.224	45.558	52.514	33.629	50.786	47.821	51.779	44.205	46.545	43.715	31.738	54.409	42.404	40.829	44.053	36.773	45.283	40.092	47.28	58.432	49.941	60.11	57.25	58.284	38.52	42.742	45.285	38.742	47.014	36.357	62.967	50.314	54.96	34.564	45.75	47.177	56.842
Arsenic	As	µg/g	0.037	0.113	0.182	0.349	0.179	0.321	0.161	0.179	0.202	0.118	0.318	0.273	0.075	0.304	0.238	0.233	0.3	0.124	0.27	0.233	0.37	0.572	0.606	0.331	0.083	0.026	0.034	0.463	0.235	0.464	0.261	0.088	0.051	0.284	0.193	0.276	0.157	0.088	0.286	0.652	0.118	0.188	0.137	0.207	0.195	0.427	0.292
Selenium	Se	µg/g							0.141		0.198			0.221					0.271																												0.127
Strontium	Sr	µg/g	1.491	0.901	1.304	0.614	0.823	0.909	0.902	0.635	0.849	0.761	0.74	0.756	1.081	1.363	0.912	1.102	1.136	1.255	0.997	0.991	6.251	0.765	0.746	0.954	0.938	0.843	0.943	0.952	0.665	0.802	0.765	1.232	0.73	0.939	1.44	0.992	1.039	0.829	0.773	1.074	0.994	0.86	1.143	1.012	1.057	0.765	0.672
Molybdenum	Mo	µg/g	0.672	1.535	2.621	2.323	1.725	5.517	1.848	3.234	1.726	1.543	5.017	4.02	2.59	1.7	2.577	1.417	6.882	1.854	3.644	3.7	0.715	5.577	4.446	0.872	1.032	1.336	1.183	2.061	2.743	6.039	3.407	0.853	1.344	1.998	1.313	2.576	3.864	1.431	1.367	2.772	2.446	1.261	1.642	2.406	1.1	2.472	2.854
Silver	Ag	µg/g	0.023	0.004	0.011	0.007	0.049	0.008	0.007	0.005	0.008	0.004	0.005	0.007	0.007	0.005	0.004	0.014	0.007	0.004	0.003	0.005	0.01	0.003	0.003	0.007	0.012	0.002	0.003	0.004	0.003	0.002	0.003	0.015	0.015	0.005	0.003	0.002	0.008	0.003	0.004	0.006	0.012	0.004	0.008	0.004	0.003	0.003	0.003
Cadmium	Cd	µg/g	0.052	0.027	0.011	0.008	0.151	0.045	0.109	0.02	0.057	0.252	0.007	0.022	0.015	0.016	0.024	0.214	0.052	0.006	0.006	0.011	0.003	0.017	0.019	0.018	0.314	0.029	0.025	0.008	0.012	0.015	0.011	0.008	0.038	0.007	0.005	0.183	0.014	0.057	0.007	0.021	0.013	0.023	0.036	0.008	0.063	0.006	0.003
Antimony	Sb	µg/g	0.03	0.02	0.023	0.028	0.019	0.029	0.018	0.022	0.032	0.092	0.029	0.025	0.02	0.023	0.023	0.032	0.46	0.025	0.025	0.022	0.018	0.022	0.024	0.032	0.101	0.025	0.02	0.02	0.023	0.017	0.021	0.067	0.054	0.048	0.026	0.026	0.026	0.022	0.019	0.07	0.038	0.027	0.024	0.028	0.025	0.024	0.023
Barium	Ba	µg/g	2.132	0.957	1.776	0.922	1.476	1.151	1.233	1.096	0.711	1.767	0.82	0.891	2.394	1.125	1.526	1.204	1.506	1.827	0.862	1.255	0.815	0.936	0.843	1.083	1.559	0.582	1.041	1.798	0.671	0.838	0.855	1.344	1.008	1.186	0.951	0.987	1.24	1.095	0.956	1.189	1.092	1.004	0.94	1.096	1.676	0.79	0.745
Lead	Pb	µg/g	0.964	0.015	0.021	0.17	0.189	0.022	0.066	0.021	0.036	0.093	0.018	0.085	0.022	0.023	0.025	0.025	0.082	0.022	0.018	0.044	0.021	0.049	0.018	0.054	0.197	0.023	0.017	0.053	0.039	0.016	0.04	0.058	0.036	0.41	0.021	0.061	0.052	0.016	0.044	0.045	0.035	0.028	0.016	0.037	0.014	0.018	0.028
[truncated: 16 more columns]
