# Supplementary material for: Multi-omics resources for targeted agronomic improvement of pigmented rice
Source: Nat Food. 2023 May 11;4(5):366–71. doi: 10.1038/s43016-023-00742-9 (PMC10208962; doi:10.1038/s43016-023-00742-9)
Supplement: Supplementary file 7 — Correlation analysis between grain pigments and metal ion concentrations. [file 43016_2023_742_MOESM7_ESM.xlsx]

## Sheet: Anthocyanin vs metal ions
	Anthocyanin vs. Iron	Anthocyanin vs. Zinc	Anthocyanin vs. Calcium	Anthocyanin vs. Sodium	Anthocyanin vs. Magnesium	Anthocyanin vs. Aluminium	Anthocyanin vs. Potassium	Anthocyanin vs. Vanadium	Anthocyanin vs. Chromium	Anthocyanin vs. Cobalt	Anthocyanin vs. Nickel	Anthocyanin vs. Copper	Anthocyanin vs. Arsenic	Anthocyanin vs. Cadmium	Anthocyanin vs. Lead	Anthocyanin vs. Selenium	Anthocyanin vs. Strontium	Anthocyanin vs. Molybdenum	Anthocyanin vs. Silver	Anthocyanin vs. Antimony	Anthocyanin vs. Barium	Anthocyanin vs. Manganese
Pearson r
r	0.484	-0.07131	-0.15	-0.05774	-0.2898	0.01673	0.1845	0.264	0.5645	-0.1221	0.2479	0.1695	0.226	-0.03636	0.01944	-0.3215	-0.131	0.3312	0.1562	0.195	0.2878	0.513
95% confidence interval	0.2685 to 0.6534	-0.3135 to 0.1796	-0.3835 to 0.1016	-0.3012 to 0.1928	-0.5015 to -0.04526	-0.2320 to 0.2634	-0.06635 to 0.4133	0.01739 to 0.4804	0.3683 to 0.7126	-0.3590 to 0.1296	0.0001960 to 0.4670	-0.08169 to 0.4004	-0.02304 to 0.4487	-0.2816 to 0.2133	-0.2294 to 0.2659	-0.7279 to 0.2521	-0.3669 to 0.1207	0.09086 to 0.5350	-0.09530 to 0.3889	-0.05546 to 0.4223	0.04307 to 0.4999	0.3038 to 0.6749
R squared	0.2343	0.005086	0.02249	0.003334	0.08397	0.0002799	0.03402	0.06971	0.3187	0.0149	0.06148	0.02873	0.05108	0.001322	0.0003777	0.1034	0.01716	0.1097	0.02438	0.03802	0.08281	0.2631
P value
P (two-tailed)	<0.0001	0.5786	0.2407	0.653	0.0212	0.8965	0.1479	0.0365	<0.0001	0.3406	0.0501	0.1842	0.0749	0.7773	0.8798	0.2624	0.3061	0.008	0.2217	0.1257	0.0222	<0.0001
P value summary	****	ns	ns	ns	*	ns	ns	*	****	ns	ns	ns	ns	ns	ns	ns	ns	**	ns	ns	*	****
Significant? (alpha = 0.05)	Yes	No	No	No	Yes	No	No	Yes	Yes	No	No	No	No	No	No	No	No	Yes	No	No	Yes	Yes
Number of XY Pairs	63	63	63	63	63	63	63	63	63	63	63	63	63	63	63	14	63	63	63	63	63	63

## Sheet: Proanthocyanidin vs metal ions
	Proanthocyanidins vs. Iron	Proanthocyanidins vs. Zinc	Proanthocyanidins vs. Calcium	Proanthocyanidins vs. Sodium	Proanthocyanidins vs. Magnesium	Proanthocyanidins vs. Aluminium	Proanthocyanidins vs. Potassium	Proanthocyanidins vs. Vanadium	Proanthocyanidins vs. Chromium	Proanthocyanidins vs. Cobalt	Proanthocyanidins vs. Nickel	Proanthocyanidins vs. Copper	Proanthocyanidins vs. Arsenic	Proanthocyanidins vs. Cadmium	Proanthocyanidins vs. Lead	Proanthocyanidins vs. Selenium	Proanthocyanidins vs. Strontium	Proanthocyanidins vs. Molybdenum	Proanthocyanidins vs. Silver	Proanthocyanidins vs. Antimony	Proanthocyanidins vs. Barium	Proanthocyanidins vs. Manganese
Pearson r
r	-0.3353	0.08141	-0.05885	0.01503	0.1058	-0.1408	0.01511	-0.2197	-0.3089	0.13	-0.02586	-0.1772	-0.1809	-0.1376	-0.07951	0.289	0.1802	-0.263	-0.05079	-0.09415	-0.157	-0.2361
95% confidence interval	-0.5384 to -0.09548	-0.1698 to 0.3227	-0.3022 to 0.1917	-0.2336 to 0.2618	-0.1458 to 0.3445	-0.3755 to 0.1108	-0.2335 to 0.2619	-0.4433 to 0.02966	-0.5171 to -0.06624	-0.1217 to 0.3660	-0.2719 to 0.2233	-0.4071 to 0.07385	-0.4102 to 0.07005	-0.3726 to 0.1141	-0.3210 to 0.1716	-0.2854 to 0.7106	-0.07074 to 0.4097	-0.4795 to -0.01631	-0.2948 to 0.1995	-0.3341 to 0.1573	-0.3896 to 0.09445	-0.4571 to 0.01240
R squared	0.1124	0.006627	0.003464	0.0002259	0.01119	0.01983	0.0002283	0.04828	0.09544	0.0169	0.0006686	0.03138	0.03271	0.01892	0.006323	0.0835	0.03246	0.06918	0.00258	0.008864	0.02465	0.05574
P value
P (two-tailed)	0.0072	0.5259	0.6468	0.9069	0.4093	0.271	0.9064	0.0836	0.0138	0.3099	0.8406	0.1648	0.1561	0.2823	0.5356	0.3163	0.1576	0.0373	0.6926	0.463	0.2192	0.0625
P value summary	**	ns	ns	ns	ns	ns	ns	ns	*	ns	ns	ns	ns	ns	ns	ns	ns	*	ns	ns	ns	ns
Significant? (alpha = 0.05)	Yes	No	No	No	No	No	No	No	Yes	No	No	No	No	No	No	No	No	Yes	No	No	No	No
Number of XY Pairs	63	63	63	63	63	63	63	63	63	63	63	63	63	63	63	14	63	63	63	63	63	63
