# Supplementary material for: Multi-omics resources for targeted agronomic improvement of pigmented rice
Source: Nat Food. 2023 May 11;4(5):366–71. doi: 10.1038/s43016-023-00742-9 (PMC10208962; doi:10.1038/s43016-023-00742-9)
Supplement: Supplementary file 8 — Unprocessed gel image and source data for Supplementary Fig. 9. [file 43016_2023_742_MOESM8_ESM.xlsx]

## Sheet: Source data of Supp. Fig 9h
Heading date
WT	hd2	hd4	hd5
137	106	103	103
136	106	104	103
140	107	106	106
140	117	106	108
138	119	108	109

## Sheet: Source data of Supp. Fig 9i
Plant hieght
WT	hd2	hd4	hd5
120	108	104	105
117	105	105	123
122	125	109	98
123	115	110	119
126	113	99	117

## Sheet: Source data of Supp. Fig 9j
Tiller number
WT	hd2	hd4	hd5
9	6	7	5
8	5	7	8
5	5	9	5
6	8	6	8
6	6	8	7

## Sheet: Source data of Supp. Fig 9k
Grain number per panicel
WT	hd2	hd4	hd5
111	108	117	96
106	102	108	100
89	100	79	107
143	101	113	118
101	117	99	112

## Sheet: Source data of Supp. Fig 9l
Grain length
WT	hd2	hd4	hd5
9.55	8.934	9.585	9.663
8.434	9.127	9.508	9.534
8.74	8.965	9.136	9.619
8.852	9.336	9.287	9.884
9.607	9.193	9.642	8.943
8.824	9.306	9.611	8.881
9.773	8.631	9.019	9.372
8.606	8.993	9.386	9.166
9.075	8.964	9.213	8.914
8.601	8.875	9.219	9.042
9.271	8.725	9.671	9.529
9.108	9.424	9.048	9.693
8.872	9.324	9.082	8.797
9.243	8.976	9.342	8.633
9.152	9.332	9.461	8.322
9.637	8.758	9.302	8.267
9.526	8.832	9.597	8.349
9.435	9.037	9.218	9.106
9.475	8.853	9.69	8.938
9.134	8.796	9.39	8.494
9.655	8.935	8.794	8.899
9.286	8.745	9.398	9.05
9.056	8.874	8.855	9.609
9.687	8.917	9.145	9.216
8.644	9.166	9.27	8.886
9.48	9.004	9.3	8.827
8.631	8.741	9.518	9.123
9.45	8.977	9.41	9.333
9.342	9.443	9.552	8.745
9.257	9.53	9.43	9.337

## Sheet: Source data of Supp. Fig 9m
Grain width
WT	hd2	hd4	hd5
2.681	2.785	3.129	2.621
2.949	2.803	2.723	2.639
2.818	2.785	3.184	2.818
2.021	2.704	2.85	2.572
2.639	2.672	2.016	2.449
2.065	2.686	2.135	2.731
2.452	2.689	2.553	2.544
2.909	2.567	2.795	2.693
2.814	2.693	2.831	2.676
2.59	2.178	2.418	3.684
2.692	2.612	2.443	2.814
2.239	2.096	2.686	2.655
2.962	2.767	2.301	2.472
2.364	2.769	2.458	2.259
2.769	2.766	2.46	2.555
2.885	2.738	2.443	2.305
2.859	2.22	2.579	2.513
2.917	2.811	2.457	2.096
2.848	2.642	2.795	2.313
2.039	2.514	2.681	2.276
2.439	2.63	2.849	2.383
2.769	2.513	2.875	2.548
2.18	2.856	2.979	2.389
2.809	2.702	2.917	2.522
2.572	2.589	2.64	2.449
2.647	2.672	2.806	2.984
2.895	2.583	2.506	2.522
2.848	2.433	2.489	2.026
2.951	2.471	2.639	2.401
2.766	2.472	2.848	2.138

## Sheet: Source data of Supp. Fig 9n
1000 seed weight
WT	hd2	hd4	hd5
14.9	17.6	17.5	18.4
16.2	16.7	18	16.6
17.9	16.7	16	14
16.6	16.1	18.3	17.5
17.7	17.3	18.7	17.5

## Sheet: Source data of Supp. Fig 9o
Seed setting rate
WT	hd2	hd4	hd5
59.68	54.55	51.09	36.78
53.81	38.49	54.55	38.02
40.83	42.19	37.98	59.78
75.66	61.21	53.05	53.15
44.1	55.19	50.51	54.9

## Sheet: Source data of Supp. Fig 9p
Yield per plant
WT	hd2	hd4	hd5
14.89	11.4	14.33	8.83
13.74	8.52	13.61	13.28
7.97	8.35	11.38	7.49
14.24	13.01	12.41	16.52
10.73	12.14	14.81	13.72
